# Supplementary material for: Bacterial communities of hookah tobacco products are diverse and differ across brands and flavors
Source: Appl Microbiol Biotechnol. 2022 Aug 5;106(17):5785–95. doi: 10.1007/s00253-022-12079-7 (PMC9361917; doi:10.1007/s00253-022-12079-7)
Supplement: Supplementary file 1 — Supplementary file1 (XLS 1578 KB) [file 253_2022_12079_MOESM1_ESM.xls]

## Sheet: Sheet1
Applied Microbiology and Biotechnology
Exploration of the Bacterial “Dark Matter” in Commercial Hookah Tobacco Products
Leena Malayil1, Suhana Chattopadhyay1, Emmanuel F. Mongodin2&‡, Amy R. Sapkota1‡*
1 Maryland Institute for Applied Environmental Health, University of Maryland School of Public Health, College Park, MD, USA
2 Institute for Genome Sciences, University of Maryland School of Medicine, Baltimore, MD, USA. Current address: National Institutes of Health (NIH), National Heart, Lung and Blood Institute (NHLBI), Division of Lung Diseases, Bethesda, MD
‡ Equal contribution, shared senior co-authorship
Corresponding author: Amy R. Sapkota, ars@umd.edu
Maryland Institute of Applied Environmental Health, School of Public Health, University of Maryland, College Park, MD-20742
& Current address: National Institutes of Health (NIH), National Heart, Lung and Blood Institute (NHLBI), Division of Lung Diseases, Bethesda, MD
Disclaimer: Dr. Mongodin contributed to this article as an employee of the University of Maryland School of Medicine. The views expressed are his own and do not necessarily represent the views of the National Institutes of Health or the United States Government

## Sheet: Table_S1_Top100_Taxa
	Taxonomy	Brand	Flavor	Day	Condition	N	Abundance	sd	se	median	min	max
1	Acinetobacter johnsonii	Al Fakher	Mint flavor	Day 0	Fridge	6	0.00290327	0.0044328	0.00180968	0.000781424	0	0.0111425
2	Acinetobacter johnsonii	Al Fakher	Mint flavor	Day 0	Pocket	6	0.00190513	0.00205713	0.000839819	0.00102954	0.000160772	0.00544908
3	Acinetobacter johnsonii	Al Fakher	Mint flavor	Day 0	Room	6	0.00111155	0.00182293	0.000744207	5.16e-05	0	0.00439239
4	Acinetobacter johnsonii	Al Fakher	Mint flavor	Day 05	Fridge	6	0.00158895	0.00332896	0.00135904	0.000326498	0	0.0083682
5	Acinetobacter johnsonii	Al Fakher	Mint flavor	Day 05	Pocket	6	0.00100307	0.00159104	0.00064954	0.000279159	0	0.00407387
6	Acinetobacter johnsonii	Al Fakher	Mint flavor	Day 05	Room	6	0.000266953	0.00025579	0.000104426	0.000232978	0	0.00059222
7	Acinetobacter johnsonii	Al Fakher	Mint flavor	Day 09	Fridge	6	0.00381963	0.00835197	0.00340968	0.000545302	0	0.0208504
8	Acinetobacter johnsonii	Al Fakher	Mint flavor	Day 09	Pocket	6	0.000556185	0.000440208	0.000179714	0.000588188	0	0.00122499
9	Acinetobacter johnsonii	Al Fakher	Mint flavor	Day 09	Room	6	0.00146897	0.00196081	0.000800499	0.000943144	0	0.00534283
10	Acinetobacter johnsonii	Al Fakher	Mint flavor	Day 14	Fridge	6	0.000239028	0.000157381	6.43e-05	0.000253145	0	0.000471254
11	Acinetobacter johnsonii	Al Fakher	Mint flavor	Day 14	Pocket	6	6.3e-05	9e-05	3.67e-05	4.44e-05	0	0.000240886
12	Acinetobacter johnsonii	Al Fakher	Mint flavor	Day 14	Room	6	0.000163595	0.000191397	7.81e-05	0.000121029	0	0.000511057
13	Acinetobacter johnsonii	Al Fakher	Two apple	Day 0	Fridge	6	0.000930301	0.00181459	0.000740805	7.85e-05	0	0.00457218
14	Acinetobacter johnsonii	Al Fakher	Two apple	Day 0	Pocket	6	0.00109804	0.00235181	0.000960123	0	0	0.00586188
15	Acinetobacter johnsonii	Al Fakher	Two apple	Day 0	Room	6	0	0	0	0	0	0
16	Acinetobacter johnsonii	Al Fakher	Two apple	Day 05	Fridge	3	0	0	0	0	0	0
17	Acinetobacter johnsonii	Al Fakher	Two apple	Day 05	Pocket	3	0.00931744	0.0133775	0.0077235	0.00330628	0	0.024646
18	Acinetobacter johnsonii	Al Fakher	Two apple	Day 05	Room	6	0	0	0	0	0	0
19	Acinetobacter johnsonii	Al Fakher	Two apple	Day 09	Fridge	6	0.000327381	0.000599686	0.000244821	0	0	0.0014881
20	Acinetobacter johnsonii	Al Fakher	Two apple	Day 09	Pocket	6	0.00233055	0.00349605	0.00142726	0.00123215	0	0.00923695
21	Acinetobacter johnsonii	Al Fakher	Two apple	Day 09	Room	6	0.00178064	0.0016975	0.000693004	0.0016965	0	0.00438597
22	Acinetobacter johnsonii	Al Fakher	Two apple	Day 14	Fridge	6	0.00016942	0.000339893	0.000138761	3.33e-05	0	0.000858527
23	Acinetobacter johnsonii	Al Fakher	Two apple	Day 14	Pocket	6	0.000100289	0.00015803	6.45e-05	0	0	0.000346536
24	Acinetobacter johnsonii	Al Fakher	Two apple	Day 14	Room	6	8.46e-05	7.27e-05	2.97e-05	0.000102677	0	0.000184506
25	Acinetobacter johnsonii	Al Fakher	Watermelon flavor	Day 0	Fridge	6	0.000385548	0.000793862	0.000324093	6.05e-05	0	0.0019976
26	Acinetobacter johnsonii	Al Fakher	Watermelon flavor	Day 0	Pocket	6	0.000921746	0.00128636	0.000525153	0.00052238	0	0.00340522
27	Acinetobacter johnsonii	Al Fakher	Watermelon flavor	Day 0	Room	6	0.000303211	0.000551375	0.000225098	7.09e-05	0	0.00140647
28	Acinetobacter johnsonii	Al Fakher	Watermelon flavor	Day 05	Fridge	5	0.000491394	0.000305232	0.000136504	0.000538793	0	0.000841043
29	Acinetobacter johnsonii	Al Fakher	Watermelon flavor	Day 05	Pocket	6	0.000154239	0.000377808	0.000154239	0	0	0.000925436
30	Acinetobacter johnsonii	Al Fakher	Watermelon flavor	Day 05	Room	6	0.000220376	0.000348557	0.000142298	0	0	0.000772201
31	Acinetobacter johnsonii	Al Fakher	Watermelon flavor	Day 09	Fridge	6	0.000566303	0.000658672	0.000268902	0.000425822	0	0.00152472
32	Acinetobacter johnsonii	Al Fakher	Watermelon flavor	Day 09	Pocket	6	0.000169418	0.000215303	8.79e-05	0.000108455	0	0.000567255
33	Acinetobacter johnsonii	Al Fakher	Watermelon flavor	Day 09	Room	6	0.000673761	0.00110556	0.000451342	0	0	0.0025974
34	Acinetobacter johnsonii	Al Fakher	Watermelon flavor	Day 14	Fridge	6	0.000120111	0.000166707	6.81e-05	5.87e-05	0	0.00043508
35	Acinetobacter johnsonii	Al Fakher	Watermelon flavor	Day 14	Pocket	6	3.75e-05	5.1e-05	2.08e-05	1.95e-05	0	0.000129199
36	Acinetobacter johnsonii	Al Fakher	Watermelon flavor	Day 14	Room	6	9.51e-05	9.94e-05	4.06e-05	7.74e-05	0	0.000257356
37	Acinetobacter johnsonii	Fumari	Ambrosia	Day 0	Fridge	3	0	0	0	0	0	0
38	Acinetobacter johnsonii	Fumari	Ambrosia	Day 0	Pocket	4	0	0	0	0	0	0
39	Acinetobacter johnsonii	Fumari	Ambrosia	Day 0	Room	2	0	0	0	0	0	0
40	Acinetobacter johnsonii	Fumari	Ambrosia	Day 05	Fridge	6	0	0	0	0	0	0
41	Acinetobacter johnsonii	Fumari	Ambrosia	Day 05	Pocket	5	0	0	0	0	0	0
42	Acinetobacter johnsonii	Fumari	Ambrosia	Day 05	Room	6	0	0	0	0	0	0
43	Acinetobacter johnsonii	Fumari	Ambrosia	Day 09	Fridge	6	0.00172891	0.00423494	0.00172891	0	0	0.0103734
44	Acinetobacter johnsonii	Fumari	Ambrosia	Day 09	Pocket	5	0	0	0	0	0	0
45	Acinetobacter johnsonii	Fumari	Ambrosia	Day 09	Room	6	0	0	0	0	0	0
46	Acinetobacter johnsonii	Fumari	Ambrosia	Day 14	Fridge	4	0.000584112	0.00116822	0.000584112	0	0	0.00233645
47	Acinetobacter johnsonii	Fumari	Ambrosia	Day 14	Pocket	4	0	0	0	0	0	0
48	Acinetobacter johnsonii	Fumari	Ambrosia	Day 14	Room	5	0	0	0	0	0	0
49	Acinetobacter johnsonii	Fumari	Mint chocolate chill	Day 0	Fridge	6	0.00178967	0.00150767	0.000615503	0.00137844	0.000168086	0.00398698
50	Acinetobacter johnsonii	Fumari	Mint chocolate chill	Day 0	Pocket	6	0.00322373	0.000713897	0.000291447	0.0030958	0.00242634	0.00411684
51	Acinetobacter johnsonii	Fumari	Mint chocolate chill	Day 0	Room	6	0.00161298	0.00108401	0.000442545	0.00162058	0	0.00317395
52	Acinetobacter johnsonii	Fumari	Mint chocolate chill	Day 05	Fridge	6	0.00135209	0.000727948	0.000297184	0.00152939	0	0.00211485
53	Acinetobacter johnsonii	Fumari	Mint chocolate chill	Day 05	Pocket	5	0.0021358	0.00213123	0.000953117	0.00205205	0	0.00528901
54	Acinetobacter johnsonii	Fumari	Mint chocolate chill	Day 05	Room	6	0.00209155	0.00134054	0.000547275	0.00174469	0.00113204	0.00475317
55	Acinetobacter johnsonii	Fumari	Mint chocolate chill	Day 09	Fridge	6	0.00211434	0.00254782	0.00104014	0.00079535	0.000294811	0.0068591
56	Acinetobacter johnsonii	Fumari	Mint chocolate chill	Day 09	Pocket	6	0.00283517	0.00283805	0.00115863	0.00199621	0	0.00796739
57	Acinetobacter johnsonii	Fumari	Mint chocolate chill	Day 09	Room	6	0.00261818	0.00248931	0.00101626	0.00237994	0	0.00719956
58	Acinetobacter johnsonii	Fumari	Mint chocolate chill	Day 14	Fridge	6	0.00328727	0.00496811	0.00202822	0.00142513	0	0.0127823
59	Acinetobacter johnsonii	Fumari	Mint chocolate chill	Day 14	Pocket	6	0.000881327	0.00170085	0.00069437	0	0	0.00424767
60	Acinetobacter johnsonii	Fumari	Mint chocolate chill	Day 14	Room	6	0.00119133	0.00251598	0.00102714	0	0	0.00627764
61	Acinetobacter johnsonii	Fumari	White gummi bear	Day 0	Fridge	6	0.000796484	0.000892951	0.000364546	0.000655771	0	0.00190931
62	Acinetobacter johnsonii	Fumari	White gummi bear	Day 0	Pocket	6	0.000220753	0.000266381	0.00010875	0.00011892	0	0.000552944
63	Acinetobacter johnsonii	Fumari	White gummi bear	Day 0	Room	6	0.000511845	0.000464233	0.000189522	0.000510298	0	0.00113756
64	Acinetobacter johnsonii	Fumari	White gummi bear	Day 05	Fridge	6	0.000869723	0.000689036	0.000281298	0.000577458	0.000187161	0.00188998
65	Acinetobacter johnsonii	Fumari	White gummi bear	Day 05	Pocket	6	0.000432416	0.000759458	0.000310047	0	0	0.00186297
66	Acinetobacter johnsonii	Fumari	White gummi bear	Day 05	Room	6	0.000724235	0.000565235	0.000230756	0.000697408	0.000120262	0.0015328
67	Acinetobacter johnsonii	Fumari	White gummi bear	Day 09	Fridge	6	0.000273945	0.000369023	0.000150653	0.000117495	0	0.000908981
68	Acinetobacter johnsonii	Fumari	White gummi bear	Day 09	Pocket	6	0.000493464	0.000642653	0.000262362	0.000225734	0	0.00154953
69	Acinetobacter johnsonii	Fumari	White gummi bear	Day 09	Room	6	7.26e-06	1.78e-05	7.26e-06	0	0	4.36e-05
70	Acinetobacter johnsonii	Fumari	White gummi bear	Day 14	Fridge	5	0.00101841	0.000906086	0.000405214	0.000620765	0	0.00220776
71	Acinetobacter johnsonii	Fumari	White gummi bear	Day 14	Pocket	6	0.00102342	0.00130524	0.00053286	0.000387877	0.00018056	0.00354458
72	Acinetobacter johnsonii	Fumari	White gummi bear	Day 14	Room	6	0.00127421	0.00240051	0.000980006	0.000208759	0	0.00609834
73	Acinetobacter rhizosphaerae	Al Fakher	Mint flavor	Day 0	Fridge	6	0.00537106	0.00408836	0.00166907	0.00512518	0.000223264	0.01188
74	Acinetobacter rhizosphaerae	Al Fakher	Mint flavor	Day 0	Pocket	6	0.00499233	0.00434454	0.00177365	0.00317995	0.00131529	0.0131833
75	Acinetobacter rhizosphaerae	Al Fakher	Mint flavor	Day 0	Room	6	0.0036405	0.00352712	0.00143994	0.00250572	0.000892751	0.0102489
76	Acinetobacter rhizosphaerae	Al Fakher	Mint flavor	Day 05	Fridge	6	0.00376529	0.00374087	0.00152721	0.00222646	0	0.0103704
77	Acinetobacter rhizosphaerae	Al Fakher	Mint flavor	Day 05	Pocket	6	0.00451549	0.00390844	0.00159562	0.00403097	0.000673854	0.0113759
78	Acinetobacter rhizosphaerae	Al Fakher	Mint flavor	Day 05	Room	6	0.00285645	0.00248283	0.00101361	0.00209997	0.000625978	0.00708763
79	Acinetobacter rhizosphaerae	Al Fakher	Mint flavor	Day 09	Fridge	6	0.00323281	0.00182812	0.000746327	0.00343121	0	0.00523021
80	Acinetobacter rhizosphaerae	Al Fakher	Mint flavor	Day 09	Pocket	6	0.00495306	0.00318019	0.00129831	0.00471456	0	0.00941873
81	Acinetobacter rhizosphaerae	Al Fakher	Mint flavor	Day 09	Room	6	0.00518172	0.00377791	0.00154232	0.00555814	0	0.00897227
82	Acinetobacter rhizosphaerae	Al Fakher	Mint flavor	Day 14	Fridge	6	0.00133563	0.000853068	0.000348264	0.00126188	0.000373944	0.00251955
83	Acinetobacter rhizosphaerae	Al Fakher	Mint flavor	Day 14	Pocket	6	0.00123792	0.000433344	0.000176912	0.00106593	0.000923398	0.00206176
84	Acinetobacter rhizosphaerae	Al Fakher	Mint flavor	Day 14	Room	6	0.00112032	0.00102025	0.000416517	0.00100335	4.65e-05	0.0029998
85	Acinetobacter rhizosphaerae	Al Fakher	Two apple	Day 0	Fridge	6	0.00985328	0.0139618	0.00569986	0.00506984	0	0.0377358
86	Acinetobacter rhizosphaerae	Al Fakher	Two apple	Day 0	Pocket	6	0.00601469	0.00622603	0.00254177	0.00408741	0	0.0153874
87	Acinetobacter rhizosphaerae	Al Fakher	Two apple	Day 0	Room	6	0.00650413	0.00371468	0.00151651	0.00784432	0.000223953	0.00980627
88	Acinetobacter rhizosphaerae	Al Fakher	Two apple	Day 05	Fridge	3	0.0151953	0.0119729	0.00691256	0.0153741	0.00313398	0.0270778
89	Acinetobacter rhizosphaerae	Al Fakher	Two apple	Day 05	Pocket	3	0.0064065	0.0030539	0.00176317	0.00729927	0.00300571	0.00891452
90	Acinetobacter rhizosphaerae	Al Fakher	Two apple	Day 05	Room	6	0.0131695	0.0114551	0.00467654	0.0107216	0.000537201	0.033511
91	Acinetobacter rhizosphaerae	Al Fakher	Two apple	Day 09	Fridge	6	0.0166544	0.0226187	0.00923405	0.00923363	0.00353179	0.0625
92	Acinetobacter rhizosphaerae	Al Fakher	Two apple	Day 09	Pocket	6	0.0101855	0.00757145	0.00309103	0.00866758	0.00281124	0.0247889
93	Acinetobacter rhizosphaerae	Al Fakher	Two apple	Day 09	Room	6	0.00488223	0.00487978	0.00199216	0.00364182	0.000726216	0.0135939
94	Acinetobacter rhizosphaerae	Al Fakher	Two apple	Day 14	Fridge	6	0.00158693	0.000781608	0.00031909	0.00153556	0.000664121	0.00257558
95	Acinetobacter rhizosphaerae	Al Fakher	Two apple	Day 14	Pocket	6	0.000715436	0.000411166	0.000167858	0.00066598	0.000207922	0.00125688
96	Acinetobacter rhizosphaerae	Al Fakher	Two apple	Day 14	Room	6	0.00469892	0.00790245	0.00322616	0.00158167	0.000894855	0.0207983
97	Acinetobacter rhizosphaerae	Al Fakher	Watermelon flavor	Day 0	Fridge	6	0.012396	0.00459436	0.00187564	0.0120085	0.00778968	0.0179784
98	Acinetobacter rhizosphaerae	Al Fakher	Watermelon flavor	Day 0	Pocket	6	0.00750579	0.00686582	0.00280296	0.00524902	0	0.0186782
99	Acinetobacter rhizosphaerae	Al Fakher	Watermelon flavor	Day 0	Room	6	0.0103217	0.00627711	0.00256262	0.0123467	0.00170213	0.018042
100	Acinetobacter rhizosphaerae	Al Fakher	Watermelon flavor	Day 05	Fridge	5	0.00956946	0.00891191	0.00398553	0.00629291	0.00126156	0.0216038
101	Acinetobacter rhizosphaerae	Al Fakher	Watermelon flavor	Day 05	Pocket	6	0.0111896	0.0091727	0.00374474	0.00967566	0.00139082	0.0259638
102	Acinetobacter rhizosphaerae	Al Fakher	Watermelon flavor	Day 05	Room	6	0.00836386	0.00501904	0.00204902	0.00838073	0.00197433	0.0146718
103	Acinetobacter rhizosphaerae	Al Fakher	Watermelon flavor	Day 09	Fridge	6	0.0120107	0.00861775	0.00351818	0.00913462	0.00262874	0.0274641
104	Acinetobacter rhizosphaerae	Al Fakher	Watermelon flavor	Day 09	Pocket	6	0.0094702	0.00465128	0.00189888	0.0099835	0.00311732	0.0153027
105	Acinetobacter rhizosphaerae	Al Fakher	Watermelon flavor	Day 09	Room	6	0.0126031	0.00715684	0.00292177	0.0137939	0.00390486	0.0211788
106	Acinetobacter rhizosphaerae	Al Fakher	Watermelon flavor	Day 14	Fridge	6	0.00102193	0.000425943	0.00017389	0.0011669	0.000464667	0.00149807
107	Acinetobacter rhizosphaerae	Al Fakher	Watermelon flavor	Day 14	Pocket	6	0.00129593	0.000669284	0.000273234	0.0011852	0.000606566	0.00232558
108	Acinetobacter rhizosphaerae	Al Fakher	Watermelon flavor	Day 14	Room	6	0.000550768	0.000281304	0.000114842	0.000457741	0.000380916	0.00111521
109	Acinetobacter rhizosphaerae	Fumari	Ambrosia	Day 0	Fridge	3	0	0	0	0	0	0
110	Acinetobacter rhizosphaerae	Fumari	Ambrosia	Day 0	Pocket	4	0.00138889	0.00277778	0.00138889	0	0	0.00555556
111	Acinetobacter rhizosphaerae	Fumari	Ambrosia	Day 0	Room	2	0	0	0	0	0	0
112	Acinetobacter rhizosphaerae	Fumari	Ambrosia	Day 05	Fridge	6	0	0	0	0	0	0
113	Acinetobacter rhizosphaerae	Fumari	Ambrosia	Day 05	Pocket	5	0.000623008	0.00137188	0.000613523	0	0	0.00307692
114	Acinetobacter rhizosphaerae	Fumari	Ambrosia	Day 05	Room	6	0.00275482	0.00674791	0.00275482	0	0	0.0165289
115	Acinetobacter rhizosphaerae	Fumari	Ambrosia	Day 09	Fridge	6	0	0	0	0	0	0
116	Acinetobacter rhizosphaerae	Fumari	Ambrosia	Day 09	Pocket	5	0.0201835	0.0451316	0.0201835	0	0	0.100917
117	Acinetobacter rhizosphaerae	Fumari	Ambrosia	Day 09	Room	6	0	0	0	0	0	0
118	Acinetobacter rhizosphaerae	Fumari	Ambrosia	Day 14	Fridge	4	0	0	0	0	0	0
119	Acinetobacter rhizosphaerae	Fumari	Ambrosia	Day 14	Pocket	4	0.00311751	0.00561406	0.00280703	0.000479386	0	0.0115113
120	Acinetobacter rhizosphaerae	Fumari	Ambrosia	Day 14	Room	5	0.00254034	0.00396159	0.00177167	0	0	0.00903196
121	Acinetobacter rhizosphaerae	Fumari	Mint chocolate chill	Day 0	Fridge	6	0.00236077	0.00125123	0.000510811	0.00221245	0.00104712	0.00436376
122	Acinetobacter rhizosphaerae	Fumari	Mint chocolate chill	Day 0	Pocket	6	0.0035703	0.00253054	0.00103309	0.00337404	0	0.00627811
123	Acinetobacter rhizosphaerae	Fumari	Mint chocolate chill	Day 0	Room	6	0.00342605	0.00160563	0.000655494	0.00300153	0.00117726	0.00571021
124	Acinetobacter rhizosphaerae	Fumari	Mint chocolate chill	Day 05	Fridge	6	0.00379773	0.0017378	0.000709454	0.0031944	0.00221792	0.00620604
125	Acinetobacter rhizosphaerae	Fumari	Mint chocolate chill	Day 05	Pocket	5	0.003202	0.00425837	0.0019044	0.00178649	0	0.0106467
126	Acinetobacter rhizosphaerae	Fumari	Mint chocolate chill	Day 05	Room	6	0.00400074	0.00192226	0.000784759	0.00445937	0.00172911	0.00636793
127	Acinetobacter rhizosphaerae	Fumari	Mint chocolate chill	Day 09	Fridge	6	0.00301671	0.00376118	0.0015355	0.00176426	0	0.0104792
128	Acinetobacter rhizosphaerae	Fumari	Mint chocolate chill	Day 09	Pocket	6	0.00516458	0.00633271	0.00258532	0.00268832	0	0.0166864
129	Acinetobacter rhizosphaerae	Fumari	Mint chocolate chill	Day 09	Room	6	0.00426643	0.0042698	0.00174314	0.00313923	0	0.0118033
130	Acinetobacter rhizosphaerae	Fumari	Mint chocolate chill	Day 14	Fridge	6	0.00266864	0.00396832	0.00162006	0.00129878	0	0.0105357
131	Acinetobacter rhizosphaerae	Fumari	Mint chocolate chill	Day 14	Pocket	6	0.00167931	0.00174911	0.00071407	0.00157779	0	0.00435029
132	Acinetobacter rhizosphaerae	Fumari	Mint chocolate chill	Day 14	Room	6	0.00281299	0.00355927	0.00145306	0.00147232	0	0.00856042
133	Acinetobacter rhizosphaerae	Fumari	White gummi bear	Day 0	Fridge	6	0.00192275	0.00234853	0.000958782	0.00117773	0	0.00655771
134	Acinetobacter rhizosphaerae	Fumari	White gummi bear	Day 0	Pocket	6	0.00187799	0.00207328	0.000846412	0.0013638	0	0.00512383
135	Acinetobacter rhizosphaerae	Fumari	White gummi bear	Day 0	Room	6	0.00154176	0.00125835	0.00051372	0.00108509	0.000565931	0.00382088
136	Acinetobacter rhizosphaerae	Fumari	White gummi bear	Day 05	Fridge	6	0.00247842	0.00159994	0.000653172	0.00202943	0.00129315	0.00561482
137	Acinetobacter rhizosphaerae	Fumari	White gummi bear	Day 05	Pocket	6	0.00290619	0.00137371	0.000560815	0.00317581	0.000587314	0.00465742
138	Acinetobacter rhizosphaerae	Fumari	White gummi bear	Day 05	Room	6	0.00255387	0.0020552	0.000839031	0.00245569	0.000540865	0.00528616
139	Acinetobacter rhizosphaerae	Fumari	White gummi bear	Day 09	Fridge	6	0.00983811	0.0164326	0.00670859	0.00384902	0.000308024	0.0431463
140	Acinetobacter rhizosphaerae	Fumari	White gummi bear	Day 09	Pocket	6	0.000950913	0.00168048	0.000686052	0.000267783	0	0.00431655
141	Acinetobacter rhizosphaerae	Fumari	White gummi bear	Day 09	Room	6	0.00119583	0.00162639	0.000663972	0.00063597	0	0.00423729
142	Acinetobacter rhizosphaerae	Fumari	White gummi bear	Day 14	Fridge	5	0.00506673	0.00313288	0.00140107	0.00627469	0.000919118	0.00836405
143	Acinetobacter rhizosphaerae	Fumari	White gummi bear	Day 14	Pocket	6	0.00281897	0.00109406	0.00044665	0.00272724	0.000992142	0.00415572
144	Acinetobacter rhizosphaerae	Fumari	White gummi bear	Day 14	Room	6	0.00665558	0.00996919	0.00406991	0.00286921	0.000295377	0.0266802
145	Bacillus cereus	Al Fakher	Mint flavor	Day 0	Fridge	6	0.00284383	0.00188519	0.000769627	0.00268538	8.32e-05	0.00488209
146	Bacillus cereus	Al Fakher	Mint flavor	Day 0	Pocket	6	0.0043325	0.00222999	0.000910392	0.00358851	0.00176849	0.00740092
147	Bacillus cereus	Al Fakher	Mint flavor	Day 0	Room	6	0.00358043	0.00246846	0.00100775	0.00400362	0	0.00627251
148	Bacillus cereus	Al Fakher	Mint flavor	Day 05	Fridge	6	0.00716523	0.0107214	0.00437701	0.00360472	0	0.0285044
149	Bacillus cereus	Al Fakher	Mint flavor	Day 05	Pocket	6	0.00481598	0.00321194	0.00131127	0.00425141	0.00116737	0.00872093
150	Bacillus cereus	Al Fakher	Mint flavor	Day 05	Room	6	0.00821552	0.00900314	0.00367552	0.00645739	0.00064433	0.0251603
151	Bacillus cereus	Al Fakher	Mint flavor	Day 09	Fridge	6	0.00532204	0.00402878	0.00164474	0.00479906	0	0.0106636
152	Bacillus cereus	Al Fakher	Mint flavor	Day 09	Pocket	6	0.0114254	0.00944479	0.00385582	0.00933777	0.00362038	0.0289914
153	Bacillus cereus	Al Fakher	Mint flavor	Day 09	Room	6	0.00849248	0.00561523	0.00229241	0.00897968	0.00125885	0.0145135
154	Bacillus cereus	Al Fakher	Mint flavor	Day 14	Fridge	6	0.000928899	0.000919387	0.000375338	0.000641078	0.000224366	0.00277103
155	Bacillus cereus	Al Fakher	Mint flavor	Day 14	Pocket	6	0.00110947	0.00107189	0.000437597	0.000726026	0.000483516	0.0032503
156	Bacillus cereus	Al Fakher	Mint flavor	Day 14	Room	6	0.0010368	0.000682277	0.000278539	0.00103843	0.000289579	0.00212975
157	Bacillus cereus	Al Fakher	Two apple	Day 0	Fridge	6	0.0185066	0.0229246	0.00935893	0.00741743	0	0.0601067
158	Bacillus cereus	Al Fakher	Two apple	Day 0	Pocket	6	0.0185866	0.010106	0.00412577	0.0174114	0.00795516	0.0304085
159	Bacillus cereus	Al Fakher	Two apple	Day 0	Room	6	0.0155495	0.0117656	0.0048033	0.0175644	0.00142515	0.0272662
160	Bacillus cereus	Al Fakher	Two apple	Day 05	Fridge	3	0.0251634	0.00875062	0.00505217	0.0300649	0.0150605	0.0303647
161	Bacillus cereus	Al Fakher	Two apple	Day 05	Pocket	3	0.00445817	0.0025406	0.00146681	0.00367069	0.00240457	0.00729927
162	Bacillus cereus	Al Fakher	Two apple	Day 05	Room	6	0.0158744	0.0159803	0.00652393	0.0130487	0	0.0444275
163	Bacillus cereus	Al Fakher	Two apple	Day 09	Fridge	6	0.0213321	0.0349935	0.014286	0.00859698	0	0.0919266
164	Bacillus cereus	Al Fakher	Two apple	Day 09	Pocket	6	0.0135202	0.00538953	0.00220027	0.0131423	0.00757576	0.0200803
165	Bacillus cereus	Al Fakher	Two apple	Day 09	Room	6	0.0135999	0.0062542	0.00255327	0.0119328	0.0062474	0.0211324
166	Bacillus cereus	Al Fakher	Two apple	Day 14	Fridge	6	0.00233478	0.00175426	0.000716172	0.00243652	0.000110687	0.00486407
167	Bacillus cereus	Al Fakher	Two apple	Day 14	Pocket	6	0.00305067	0.00150101	0.000612783	0.00310011	0.00138615	0.00533641
168	Bacillus cereus	Al Fakher	Two apple	Day 14	Room	6	0.00140127	0.00136307	0.000556472	0.00111044	0	0.00341811
169	Bacillus cereus	Al Fakher	Watermelon flavor	Day 0	Fridge	6	0.0160927	0.0111935	0.00456975	0.0127266	0.00505515	0.0369204
170	Bacillus cereus	Al Fakher	Watermelon flavor	Day 0	Pocket	6	0.0107922	0.0125814	0.00513634	0.00688348	0	0.0337558
171	Bacillus cereus	Al Fakher	Watermelon flavor	Day 0	Room	6	0.0256109	0.0321948	0.0131435	0.0149036	0.00269504	0.0895051
172	Bacillus cereus	Al Fakher	Watermelon flavor	Day 05	Fridge	5	0.0130854	0.010536	0.00471184	0.00925147	0.0010985	0.0274784
173	Bacillus cereus	Al Fakher	Watermelon flavor	Day 05	Pocket	6	0.0187053	0.00610399	0.00249194	0.0197381	0.00978318	0.0275374
174	Bacillus cereus	Al Fakher	Watermelon flavor	Day 05	Room	6	0.0203237	0.0141778	0.00578808	0.0219089	0	0.039604
175	Bacillus cereus	Al Fakher	Watermelon flavor	Day 09	Fridge	6	0.00941335	0.00879149	0.00358911	0.00667069	0	0.0219384
176	Bacillus cereus	Al Fakher	Watermelon flavor	Day 09	Pocket	6	0.0132808	0.00832894	0.00340027	0.00993001	0.00394981	0.0252429
177	Bacillus cereus	Al Fakher	Watermelon flavor	Day 09	Room	6	0.0151514	0.0101676	0.00415092	0.0161998	0.0020979	0.0278863
178	Bacillus cereus	Al Fakher	Watermelon flavor	Day 14	Fridge	6	0.00119968	0.000949415	0.000387597	0.000913837	0.000214462	0.00256076
179	Bacillus cereus	Al Fakher	Watermelon flavor	Day 14	Pocket	6	0.00193086	0.00245193	0.001001	0.000989672	0.000193798	0.00662402
180	Bacillus cereus	Al Fakher	Watermelon flavor	Day 14	Room	6	0.000773941	0.0006873	0.000280589	0.000477051	9.82e-05	0.00184535
181	Bacillus cereus	Fumari	Ambrosia	Day 0	Fridge	3	0.0004818	0.000834502	0.0004818	0	0	0.0014454
182	Bacillus cereus	Fumari	Ambrosia	Day 0	Pocket	4	0.00127877	0.00255755	0.00127877	0	0	0.00511509
183	Bacillus cereus	Fumari	Ambrosia	Day 0	Room	2	0	0	0	0	0	0
184	Bacillus cereus	Fumari	Ambrosia	Day 05	Fridge	6	0.0174041	0.0269636	0.0110078	0	0	0.0526316
185	Bacillus cereus	Fumari	Ambrosia	Day 05	Pocket	5	0.00163268	0.00155327	0.000694642	0.00205128	0	0.00348432
186	Bacillus cereus	Fumari	Ambrosia	Day 05	Room	6	0.00220022	0.00538942	0.00220022	0	0	0.0132013
187	Bacillus cereus	Fumari	Ambrosia	Day 09	Fridge	6	0.00818635	0.0133439	0.00544762	0	0	0.0311203
188	Bacillus cereus	Fumari	Ambrosia	Day 09	Pocket	5	0.00842875	0.0181143	0.00810097	0	0	0.0408163
189	Bacillus cereus	Fumari	Ambrosia	Day 09	Room	6	0.0015015	0.00367791	0.0015015	0	0	0.00900901
190	Bacillus cereus	Fumari	Ambrosia	Day 14	Fridge	4	0.0151869	0.0303738	0.0151869	0	0	0.0607477
191	Bacillus cereus	Fumari	Ambrosia	Day 14	Pocket	4	0.00189379	0.00238401	0.00119201	0.00131234	0	0.0049505
192	Bacillus cereus	Fumari	Ambrosia	Day 14	Room	5	0	0	0	0	0	0
193	Bacillus cereus	Fumari	Mint chocolate chill	Day 0	Fridge	6	0.00744928	0.00459657	0.00187654	0.00819672	0.000872753	0.0129588
194	Bacillus cereus	Fumari	Mint chocolate chill	Day 0	Pocket	6	0.00625563	0.00425609	0.00173754	0.00634149	0.00137392	0.0110919
195	Bacillus cereus	Fumari	Mint chocolate chill	Day 0	Room	6	0.00776228	0.00455122	0.00185803	0.00738106	0.00163817	0.0154912
196	Bacillus cereus	Fumari	Mint chocolate chill	Day 05	Fridge	6	0.00294733	0.00254409	0.00103862	0.00219129	0.000377519	0.00671627
197	Bacillus cereus	Fumari	Mint chocolate chill	Day 05	Pocket	5	0.00709099	0.00608658	0.002722	0.00473889	0.00102181	0.0149254
198	Bacillus cereus	Fumari	Mint chocolate chill	Day 05	Room	6	0.00596623	0.0047094	0.0019226	0.00336654	0.00245573	0.0140697
199	Bacillus cereus	Fumari	Mint chocolate chill	Day 09	Fridge	6	0.00465975	0.00416903	0.001702	0.00307263	0.000828072	0.012575
200	Bacillus cereus	Fumari	Mint chocolate chill	Day 09	Pocket	6	0.00895675	0.014356	0.00586082	0.00313219	0	0.0374308
201	Bacillus cereus	Fumari	Mint chocolate chill	Day 09	Room	6	0.00454061	0.00576406	0.00235317	0.00263538	0.000819672	0.0160502
202	Bacillus cereus	Fumari	Mint chocolate chill	Day 14	Fridge	6	0.0102188	0.0164315	0.00670815	0.00437219	0	0.0430337
203	Bacillus cereus	Fumari	Mint chocolate chill	Day 14	Pocket	6	0.0111901	0.0127236	0.00519437	0.0100859	0	0.0348506
204	Bacillus cereus	Fumari	Mint chocolate chill	Day 14	Room	6	0.00708926	0.0061811	0.00252342	0.00846059	0	0.0132469
205	Bacillus cereus	Fumari	White gummi bear	Day 0	Fridge	6	0.00843829	0.0073269	0.00299119	0.00737301	0.00190931	0.0219824
206	Bacillus cereus	Fumari	White gummi bear	Day 0	Pocket	6	0.00429281	0.00387523	0.00158206	0.0030569	0	0.00909091
207	Bacillus cereus	Fumari	White gummi bear	Day 0	Room	6	0.00897934	0.00610807	0.00249361	0.00617034	0.00306265	0.0183928
208	Bacillus cereus	Fumari	White gummi bear	Day 05	Fridge	6	0.00845308	0.00669465	0.00273308	0.00655561	0.00370265	0.0214295
209	Bacillus cereus	Fumari	White gummi bear	Day 05	Pocket	6	0.00776005	0.0047299	0.00193097	0.00591248	0.00313234	0.0142349
210	Bacillus cereus	Fumari	White gummi bear	Day 05	Room	6	0.011006	0.0111426	0.00454894	0.0069032	0.00165961	0.0308589
211	Bacillus cereus	Fumari	White gummi bear	Day 09	Fridge	6	0.0102291	0.00735082	0.00300096	0.00826102	0.00328986	0.0230682
212	Bacillus cereus	Fumari	White gummi bear	Day 09	Pocket	6	0.00909443	0.00600533	0.00245167	0.00772668	0.00361174	0.0187624
213	Bacillus cereus	Fumari	White gummi bear	Day 09	Room	6	0.00275052	0.0042718	0.00174395	0.0012159	0	0.0113483
214	Bacillus cereus	Fumari	White gummi bear	Day 14	Fridge	5	0.0130573	0.0124745	0.00557879	0.00801766	0.0040867	0.0349265
215	Bacillus cereus	Fumari	White gummi bear	Day 14	Pocket	6	0.00468745	0.00290663	0.00118663	0.00337933	0.00189452	0.00932126
216	Bacillus cereus	Fumari	White gummi bear	Day 14	Room	6	0.00458196	0.00429681	0.00175417	0.00303552	0.00197433	0.013292
217	Bacillus clausii	Al Fakher	Mint flavor	Day 0	Fridge	6	0.00611233	0.00480827	0.00196297	0.00539743	0.000223264	0.0140845
218	Bacillus clausii	Al Fakher	Mint flavor	Day 0	Pocket	6	0.00735916	0.00623852	0.00254687	0.00583553	0.00192926	0.0190033
219	Bacillus clausii	Al Fakher	Mint flavor	Day 0	Room	6	0.00614615	0.00363376	0.00148348	0.00723286	0.00146413	0.00980392
220	Bacillus clausii	Al Fakher	Mint flavor	Day 05	Fridge	6	0.0118848	0.00883105	0.00360526	0.0122602	0.000854117	0.0213475
221	Bacillus clausii	Al Fakher	Mint flavor	Day 05	Pocket	6	0.00716219	0.00376839	0.00153844	0.00884959	0.00134771	0.0105921
222	Bacillus clausii	Al Fakher	Mint flavor	Day 05	Room	6	0.00534419	0.00345	0.00140846	0.00485567	0.000878613	0.00996497
223	Bacillus clausii	Al Fakher	Mint flavor	Day 09	Fridge	6	0.00703831	0.00596051	0.00243337	0.00585896	0	0.0166517
224	Bacillus clausii	Al Fakher	Mint flavor	Day 09	Pocket	6	0.00966406	0.00493562	0.00201496	0.0103806	0.00382897	0.0151684
225	Bacillus clausii	Al Fakher	Mint flavor	Day 09	Room	6	0.0102307	0.00771241	0.00314858	0.00692904	0.00483782	0.02523
226	Bacillus clausii	Al Fakher	Mint flavor	Day 14	Fridge	6	0.0163467	0.0361269	0.0147487	0.00151788	0.000523521	0.0900671
227	Bacillus clausii	Al Fakher	Mint flavor	Day 14	Pocket	6	0.00274782	0.00201709	0.000823471	0.00289115	0.000527473	0.00603973
228	Bacillus clausii	Al Fakher	Mint flavor	Day 14	Room	6	0.00241917	0.00115938	0.000473315	0.00212858	0.000827369	0.00379238
229	Bacillus clausii	Al Fakher	Two apple	Day 0	Fridge	6	0.0275175	0.0206247	0.00842002	0.0286253	0.0046663	0.0579096
230	Bacillus clausii	Al Fakher	Two apple	Day 0	Pocket	6	0.0270619	0.0174652	0.00713013	0.0261202	0.00220588	0.0562374
231	Bacillus clausii	Al Fakher	Two apple	Day 0	Room	6	0.0155639	0.0118105	0.0048216	0.0172081	0.000641319	0.0291796
232	Bacillus clausii	Al Fakher	Two apple	Day 05	Fridge	3	0.0215039	0.013856	0.00799974	0.0211543	0.00782595	0.0355313
233	Bacillus clausii	Al Fakher	Two apple	Day 05	Pocket	3	0.0160046	0.0139091	0.00803045	0.0228434	0	0.0251704
234	Bacillus clausii	Al Fakher	Two apple	Day 05	Room	6	0.0108892	0.0120024	0.00489994	0.00717969	0	0.0313514
235	Bacillus clausii	Al Fakher	Two apple	Day 09	Fridge	6	0.0209707	0.0157874	0.00644516	0.0166513	0.00595238	0.0515594
236	Bacillus clausii	Al Fakher	Two apple	Day 09	Pocket	6	0.0374457	0.0239467	0.00977621	0.0298937	0.0136364	0.0816591
237	Bacillus clausii	Al Fakher	Two apple	Day 09	Room	6	0.0230507	0.0107008	0.00436857	0.0198051	0.0108447	0.0378151
238	Bacillus clausii	Al Fakher	Two apple	Day 14	Fridge	6	0.00298993	0.00169034	0.000690077	0.00280624	0.000719464	0.00579506
239	Bacillus clausii	Al Fakher	Two apple	Day 14	Pocket	6	0.00255808	0.00107342	0.000438223	0.00251576	0.0013341	0.004484
240	Bacillus clausii	Al Fakher	Two apple	Day 14	Room	6	0.00215967	0.00124325	0.000507554	0.00202626	0.000357942	0.00388158
241	Bacillus clausii	Al Fakher	Watermelon flavor	Day 0	Fridge	6	0.0490281	0.0450325	0.0183844	0.0415818	0.00520833	0.107093
242	Bacillus clausii	Al Fakher	Watermelon flavor	Day 0	Pocket	6	0.0261623	0.0298229	0.0121752	0.014362	0.00432199	0.0809908
243	Bacillus clausii	Al Fakher	Watermelon flavor	Day 0	Room	6	0.0279378	0.0239946	0.00979577	0.0193471	0.00668073	0.0616145
244	Bacillus clausii	Al Fakher	Watermelon flavor	Day 05	Fridge	5	0.0179673	0.00907085	0.00405661	0.0185029	0.0097254	0.0323276
245	Bacillus clausii	Al Fakher	Watermelon flavor	Day 05	Pocket	6	0.0362136	0.0311671	0.0127239	0.029048	0.00475939	0.079465
246	Bacillus clausii	Al Fakher	Watermelon flavor	Day 05	Room	6	0.0394677	0.030577	0.012483	0.0339762	0.005923	0.0877735
247	Bacillus clausii	Al Fakher	Watermelon flavor	Day 09	Fridge	6	0.0413574	0.0382314	0.0156079	0.0330088	0.00609889	0.103289
248	Bacillus clausii	Al Fakher	Watermelon flavor	Day 09	Pocket	6	0.0553578	0.0653089	0.0266623	0.0261408	0.00487918	0.167978
249	Bacillus clausii	Al Fakher	Watermelon flavor	Day 09	Room	6	0.0347178	0.0346818	0.0141588	0.014652	0.0109091	0.0916877
250	Bacillus clausii	Al Fakher	Watermelon flavor	Day 14	Fridge	6	0.00499712	0.00597198	0.00243805	0.00195703	0.000500411	0.0143933
251	Bacillus clausii	Al Fakher	Watermelon flavor	Day 14	Pocket	6	0.00393552	0.00427462	0.00174511	0.00201237	0.000839793	0.0116628
252	Bacillus clausii	Al Fakher	Watermelon flavor	Day 14	Room	6	0.00419599	0.00478608	0.00195391	0.00202203	0.000171571	0.0128259
253	Bacillus clausii	Fumari	Ambrosia	Day 0	Fridge	3	0.130291	0.22567	0.130291	0	0	0.390872
254	Bacillus clausii	Fumari	Ambrosia	Day 0	Pocket	4	0.113372	0.145099	0.0725493	0.0681759	0	0.317136
255	Bacillus clausii	Fumari	Ambrosia	Day 0	Room	2	0.348615	0.0236374	0.0167142	0.348615	0.331901	0.36533
256	Bacillus clausii	Fumari	Ambrosia	Day 05	Fridge	6	0.0879642	0.127199	0.0519289	0.0131531	0	0.275591
257	Bacillus clausii	Fumari	Ambrosia	Day 05	Pocket	5	0.214618	0.250849	0.112183	0.0912821	0	0.515681
258	Bacillus clausii	Fumari	Ambrosia	Day 05	Room	6	0.0813922	0.11649	0.047557	0.0414909	0	0.310231
259	Bacillus clausii	Fumari	Ambrosia	Day 09	Fridge	6	0.0653536	0.0812888	0.033186	0.0405069	0	0.207373
260	Bacillus clausii	Fumari	Ambrosia	Day 09	Pocket	5	0.215079	0.203057	0.09081	0.158163	0.00917431	0.464159
261	Bacillus clausii	Fumari	Ambrosia	Day 09	Room	6	0.0857188	0.125004	0.0510327	0.0104873	0	0.258856
262	Bacillus clausii	Fumari	Ambrosia	Day 14	Fridge	4	0.125691	0.170452	0.0852262	0.0709534	0	0.360856
263	Bacillus clausii	Fumari	Ambrosia	Day 14	Pocket	4	0.167933	0.128413	0.0642067	0.195515	0.00262467	0.278079
264	Bacillus clausii	Fumari	Ambrosia	Day 14	Room	5	0.100082	0.117162	0.0523965	0.0504305	0	0.249541
265	Bacillus clausii	Fumari	Mint chocolate chill	Day 0	Fridge	6	0.0079363	0.00696525	0.00284355	0.00573246	0.00170871	0.0214078
266	Bacillus clausii	Fumari	Mint chocolate chill	Day 0	Pocket	6	0.004382	0.00163764	0.000668563	0.00384946	0.0030922	0.00727903
267	Bacillus clausii	Fumari	Mint chocolate chill	Day 0	Room	6	0.00536574	0.00293091	0.00119654	0.00465519	0.00235571	0.00927909
268	Bacillus clausii	Fumari	Mint chocolate chill	Day 05	Fridge	6	0.00658402	0.0066278	0.00270579	0.00377861	0.000943797	0.0181734
269	Bacillus clausii	Fumari	Mint chocolate chill	Day 05	Pocket	5	0.00956172	0.0117035	0.00523396	0.00642237	0.00142165	0.0298507
270	Bacillus clausii	Fumari	Mint chocolate chill	Day 05	Room	6	0.00579987	0.00447876	0.00182845	0.0035365	0.00226589	0.0114822
271	Bacillus clausii	Fumari	Mint chocolate chill	Day 09	Fridge	6	0.00698873	0.00294274	0.00120137	0.00679832	0.00414036	0.0123056
272	Bacillus clausii	Fumari	Mint chocolate chill	Day 09	Pocket	6	0.00422941	0.00322047	0.00131475	0.00346703	8.16e-05	0.00855372
273	Bacillus clausii	Fumari	Mint chocolate chill	Day 09	Room	6	0.00724414	0.00582865	0.00237954	0.0060159	0.00085778	0.0174865
274	Bacillus clausii	Fumari	Mint chocolate chill	Day 14	Fridge	6	0.00519266	0.0037899	0.00154722	0.00551371	0	0.00979974
275	Bacillus clausii	Fumari	Mint chocolate chill	Day 14	Pocket	6	0.0143828	0.0121479	0.00495934	0.0124283	0	0.0320057
276	Bacillus clausii	Fumari	Mint chocolate chill	Day 14	Room	6	0.0152317	0.0166057	0.00677926	0.00814126	0.00250116	0.0465896
277	Bacillus clausii	Fumari	White gummi bear	Day 0	Fridge	6	0.0075516	0.00344981	0.00140838	0.00828014	0.00321027	0.0112882
278	Bacillus clausii	Fumari	White gummi bear	Day 0	Pocket	6	0.00704929	0.00480051	0.0019598	0.00727354	0	0.0127273
279	Bacillus clausii	Fumari	White gummi bear	Day 0	Room	6	0.00742179	0.00358226	0.00146245	0.00693307	0.00306265	0.0127808
280	Bacillus clausii	Fumari	White gummi bear	Day 05	Fridge	6	0.00889864	0.00420486	0.00171663	0.00818447	0.00497364	0.0164701
281	Bacillus clausii	Fumari	White gummi bear	Day 05	Pocket	6	0.0112608	0.00421529	0.00172089	0.0110618	0.0058994	0.0165919
282	Bacillus clausii	Fumari	White gummi bear	Day 05	Room	6	0.00563038	0.00421391	0.00172032	0.0052342	0.000841832	0.0105487
283	Bacillus clausii	Fumari	White gummi bear	Day 09	Fridge	6	0.00792033	0.00676114	0.00276022	0.00515027	0.00175736	0.0194126
284	Bacillus clausii	Fumari	White gummi bear	Day 09	Pocket	6	0.00696396	0.00501653	0.00204799	0.00843911	0.000451467	0.0117094
285	Bacillus clausii	Fumari	White gummi bear	Day 09	Room	6	0.00761312	0.00671519	0.00274147	0.00770278	0.000696864	0.0194805
286	Bacillus clausii	Fumari	White gummi bear	Day 14	Fridge	5	0.00497487	0.00525232	0.00234891	0.0040867	0.000425291	0.0137868
287	Bacillus clausii	Fumari	White gummi bear	Day 14	Pocket	6	0.0082508	0.00955845	0.00390222	0.00450852	0.00181462	0.0269135
288	Bacillus clausii	Fumari	White gummi bear	Day 14	Room	6	0.00667275	0.00370541	0.00151273	0.00691624	0.00252799	0.0125535
289	Bacillus flexus	Al Fakher	Mint flavor	Day 0	Fridge	6	0.0290699	0.0224979	0.00918475	0.0295344	0.00178611	0.0624617
290	Bacillus flexus	Al Fakher	Mint flavor	Day 0	Pocket	6	0.0345077	0.0211841	0.00864837	0.0310691	0.0126446	0.0713593
291	Bacillus flexus	Al Fakher	Mint flavor	Day 0	Room	6	0.0523143	0.0394506	0.0161056	0.0452097	0.0165935	0.123497
292	Bacillus flexus	Al Fakher	Mint flavor	Day 05	Fridge	6	0.057272	0.0635956	0.0259628	0.0305358	0.00307482	0.178836
293	Bacillus flexus	Al Fakher	Mint flavor	Day 05	Pocket	6	0.0366888	0.0320405	0.0130805	0.0272149	0.0113089	0.0992164
294	Bacillus flexus	Al Fakher	Mint flavor	Day 05	Room	6	0.0512392	0.0352264	0.0143811	0.0454297	0.0190923	0.106081
295	Bacillus flexus	Al Fakher	Mint flavor	Day 09	Fridge	6	0.026414	0.0156378	0.00638412	0.0302712	0	0.0420792
296	Bacillus flexus	Al Fakher	Mint flavor	Day 09	Pocket	6	0.0367322	0.0180134	0.00735393	0.0344463	0.0153159	0.0618945
297	Bacillus flexus	Al Fakher	Mint flavor	Day 09	Room	6	0.0442905	0.015063	0.00614944	0.0441812	0.0231314	0.0666123
298	Bacillus flexus	Al Fakher	Mint flavor	Day 14	Fridge	6	0.00542041	0.000885629	0.000361557	0.00527482	0.00439917	0.00687628
299	Bacillus flexus	Al Fakher	Mint flavor	Day 14	Pocket	6	0.0080738	0.00266501	0.00108799	0.00825444	0.00419523	0.011376
300	Bacillus flexus	Al Fakher	Mint flavor	Day 14	Room	6	0.00764392	0.00179978	0.000734756	0.00758869	0.00504695	0.010407
301	Bacillus flexus	Al Fakher	Two apple	Day 0	Fridge	6	0.0468035	0.0324097	0.0132312	0.0385548	0.0149756	0.101224
302	Bacillus flexus	Al Fakher	Two apple	Day 0	Pocket	6	0.0771776	0.0271668	0.0110908	0.0753475	0.0479118	0.108051
303	Bacillus flexus	Al Fakher	Two apple	Day 0	Room	6	0.0544464	0.0338665	0.0138259	0.0546559	0.00476409	0.101417
304	Bacillus flexus	Al Fakher	Two apple	Day 05	Fridge	3	0.0915119	0.0116564	0.00672981	0.0920332	0.0796037	0.102899
305	Bacillus flexus	Al Fakher	Two apple	Day 05	Pocket	3	0.225326	0.228664	0.132019	0.104599	0.0823283	0.489051
306	Bacillus flexus	Al Fakher	Two apple	Day 05	Room	6	0.0697111	0.0471962	0.0192678	0.061119	0.0205761	0.157933
307	Bacillus flexus	Al Fakher	Two apple	Day 09	Fridge	6	0.0590734	0.0210207	0.00858166	0.0570783	0.0252976	0.086781
308	Bacillus flexus	Al Fakher	Two apple	Day 09	Pocket	6	0.0597952	0.0135129	0.00551661	0.0614869	0.039759	0.0787251
309	Bacillus flexus	Al Fakher	Two apple	Day 09	Room	6	0.0693645	0.0209709	0.00856135	0.0700574	0.0382328	0.0960925
310	Bacillus flexus	Al Fakher	Two apple	Day 14	Fridge	6	0.00658606	0.00272507	0.00111251	0.00627489	0.002543	0.00962926
311	Bacillus flexus	Al Fakher	Two apple	Day 14	Pocket	6	0.00920628	0.00708357	0.00289185	0.00627936	0.00221783	0.0190496
312	Bacillus flexus	Al Fakher	Two apple	Day 14	Room	6	0.00760027	0.0027054	0.00110447	0.00724555	0.00456376	0.0113551
313	Bacillus flexus	Al Fakher	Watermelon flavor	Day 0	Fridge	6	0.0927016	0.0486764	0.0198721	0.115787	0.0288218	0.131644
314	Bacillus flexus	Al Fakher	Watermelon flavor	Day 0	Pocket	6	0.0709937	0.0577481	0.0235756	0.0570904	0.00702323	0.161175
315	Bacillus flexus	Al Fakher	Watermelon flavor	Day 0	Room	6	0.118507	0.104041	0.0424748	0.064746	0.0232624	0.283547
316	Bacillus flexus	Al Fakher	Watermelon flavor	Day 05	Fridge	5	0.088784	0.0205208	0.0091772	0.0862069	0.0662716	0.119565
317	Bacillus flexus	Al Fakher	Watermelon flavor	Day 05	Pocket	6	0.0855737	0.0313401	0.0127945	0.086394	0.0470474	0.131393
318	Bacillus flexus	Al Fakher	Watermelon flavor	Day 05	Room	6	0.119756	0.0446955	0.0182468	0.116326	0.0577493	0.170912
319	Bacillus flexus	Al Fakher	Watermelon flavor	Day 09	Fridge	6	0.0612825	0.0407588	0.0166397	0.0554557	0.0183955	0.121553
320	Bacillus flexus	Al Fakher	Watermelon flavor	Day 09	Pocket	6	0.131245	0.128019	0.0522636	0.0937994	0.0225372	0.377915
321	Bacillus flexus	Al Fakher	Watermelon flavor	Day 09	Room	6	0.0827733	0.0407564	0.0166387	0.0891269	0.0235764	0.121818
322	Bacillus flexus	Al Fakher	Watermelon flavor	Day 14	Fridge	6	0.00862819	0.00439008	0.00179224	0.00686319	0.00410218	0.0144816
323	Bacillus flexus	Al Fakher	Watermelon flavor	Day 14	Pocket	6	0.00887711	0.00684259	0.00279348	0.00603102	0.00314656	0.0204082
324	Bacillus flexus	Al Fakher	Watermelon flavor	Day 14	Room	6	0.00695075	0.00403101	0.00164565	0.00649998	0.00248778	0.0141174
325	Bacillus flexus	Fumari	Ambrosia	Day 0	Fridge	3	0.00977581	0.0136072	0.00785612	0.00401098	0	0.0253165
326	Bacillus flexus	Fumari	Ambrosia	Day 0	Pocket	4	0.0203896	0.0122965	0.00614824	0.0162364	0.0111111	0.0379747
327	Bacillus flexus	Fumari	Ambrosia	Day 0	Room	2	0.00573066	0.00810438	0.00573066	0.00573066	0	0.0114613
328	Bacillus flexus	Fumari	Ambrosia	Day 05	Fridge	6	0.0108328	0.00962908	0.00393106	0.00883897	0	0.0278884
329	Bacillus flexus	Fumari	Ambrosia	Day 05	Pocket	5	0.0335051	0.039195	0.0175285	0.010453	0.000312552	0.0804598
330	Bacillus flexus	Fumari	Ambrosia	Day 05	Room	6	0.0304262	0.0350105	0.014293	0.0122122	0	0.0833333
331	Bacillus flexus	Fumari	Ambrosia	Day 09	Fridge	6	0.0299841	0.0323969	0.013226	0.0224138	0	0.0892116
332	Bacillus flexus	Fumari	Ambrosia	Day 09	Pocket	5	0.0412082	0.0544734	0.0243612	0.00917431	0.000884956	0.125945
333	Bacillus flexus	Fumari	Ambrosia	Day 09	Room	6	0.0351323	0.0567408	0.0231644	0.00832476	0	0.144144
334	Bacillus flexus	Fumari	Ambrosia	Day 14	Fridge	4	0.00675796	0.00702022	0.00351011	0.00575538	0	0.0155211
335	Bacillus flexus	Fumari	Ambrosia	Day 14	Pocket	4	0.0503776	0.0538653	0.0269327	0.0368522	0.0070712	0.120735
336	Bacillus flexus	Fumari	Ambrosia	Day 14	Room	5	0.0313142	0.0324426	0.0145088	0.0172202	0	0.0761905
337	Bacillus flexus	Fumari	Mint chocolate chill	Day 0	Fridge	6	0.0194627	0.00938653	0.00383204	0.0166304	0.0129426	0.0380454
338	Bacillus flexus	Fumari	Mint chocolate chill	Day 0	Pocket	6	0.0221139	0.00990348	0.00404308	0.0184146	0.0128937	0.0372476
339	Bacillus flexus	Fumari	Mint chocolate chill	Day 0	Room	6	0.0352438	0.0162999	0.0066544	0.0288676	0.0209069	0.0644131
340	Bacillus flexus	Fumari	Mint chocolate chill	Day 05	Fridge	6	0.0187617	0.019569	0.00798901	0.00850736	0.00331606	0.043856
341	Bacillus flexus	Fumari	Mint chocolate chill	Day 05	Pocket	5	0.0264679	0.0267599	0.0119674	0.010931	0.00182149	0.0597015
342	Bacillus flexus	Fumari	Mint chocolate chill	Day 05	Room	6	0.0223509	0.0117269	0.00478748	0.0254729	0.00603162	0.0337962
343	Bacillus flexus	Fumari	Mint chocolate chill	Day 09	Fridge	6	0.0279143	0.0112111	0.00457693	0.0290943	0.0114895	0.0399932
344	Bacillus flexus	Fumari	Mint chocolate chill	Day 09	Pocket	6	0.0202181	0.018543	0.00757016	0.0102054	0.0046322	0.0489594
345	Bacillus flexus	Fumari	Mint chocolate chill	Day 09	Room	6	0.0147623	0.00755433	0.00308404	0.0143503	0.00582883	0.0237705
346	Bacillus flexus	Fumari	Mint chocolate chill	Day 14	Fridge	6	0.0380482	0.0304207	0.0124192	0.0371323	0	0.0766937
347	Bacillus flexus	Fumari	Mint chocolate chill	Day 14	Pocket	6	0.0365688	0.023564	0.00961995	0.0409569	0.00184502	0.0604552
348	Bacillus flexus	Fumari	Mint chocolate chill	Day 14	Room	6	0.0378461	0.0116309	0.00474828	0.035083	0.0251106	0.0565371
349	Bacillus flexus	Fumari	White gummi bear	Day 0	Fridge	6	0.0599355	0.0923091	0.037685	0.025897	0.0146469	0.247934
350	Bacillus flexus	Fumari	White gummi bear	Day 0	Pocket	6	0.0194301	0.0135305	0.00552379	0.0222706	0	0.0352263
351	Bacillus flexus	Fumari	White gummi bear	Day 0	Room	6	0.0243233	0.0175029	0.00714552	0.0188635	0.00615158	0.0566254
352	Bacillus flexus	Fumari	White gummi bear	Day 05	Fridge	6	0.0222639	0.00618213	0.00252384	0.0190024	0.0170891	0.0315668
353	Bacillus flexus	Fumari	White gummi bear	Day 05	Pocket	6	0.0261706	0.0165381	0.00675164	0.0207046	0.0107638	0.0554033
354	Bacillus flexus	Fumari	White gummi bear	Day 05	Room	6	0.0309409	0.0171955	0.00702003	0.0258069	0.0104567	0.0586411
355	Bacillus flexus	Fumari	White gummi bear	Day 09	Fridge	6	0.023096	0.0161888	0.00660904	0.0190342	0.0045449	0.0463885
356	Bacillus flexus	Fumari	White gummi bear	Day 09	Pocket	6	0.0210112	0.0143497	0.00585822	0.019195	0.00428894	0.0397351
357	Bacillus flexus	Fumari	White gummi bear	Day 09	Room	6	0.0166342	0.0163469	0.00667358	0.0126441	0.00324675	0.0470673
358	Bacillus flexus	Fumari	White gummi bear	Day 14	Fridge	5	0.0154297	0.00533899	0.00238767	0.0127587	0.0105013	0.0235069
359	Bacillus flexus	Fumari	White gummi bear	Day 14	Pocket	6	0.0135308	0.00960574	0.00392153	0.0108527	0.00507977	0.0313566
360	Bacillus flexus	Fumari	White gummi bear	Day 14	Room	6	0.0167468	0.00626117	0.00255611	0.0138206	0.0113073	0.0248117
361	Bacillus horti	Al Fakher	Mint flavor	Day 0	Fridge	6	0.0111609	0.0269802	0.0110146	0	0	0.0662307
362	Bacillus horti	Al Fakher	Mint flavor	Day 0	Pocket	6	0.00059543	0.0012645	0.000516229	4.5e-05	0	0.00316426
363	Bacillus horti	Al Fakher	Mint flavor	Day 0	Room	6	0.000987791	0.00119989	0.000489852	0.000580788	0	0.00280112
364	Bacillus horti	Al Fakher	Mint flavor	Day 05	Fridge	6	0.000497728	0.000598672	0.000244407	0.000274204	0	0.00148148
365	Bacillus horti	Al Fakher	Mint flavor	Day 05	Pocket	6	0.000578153	0.000982443	0.00040108	0.000109441	0	0.00249169
366	Bacillus horti	Al Fakher	Mint flavor	Day 05	Room	6	0.00233404	0.00457057	0.00186593	0.000461924	0	0.0115979
367	Bacillus horti	Al Fakher	Mint flavor	Day 09	Fridge	6	0.000580804	0.000948256	0.000387124	0.000271172	0	0.00247525
368	Bacillus horti	Al Fakher	Mint flavor	Day 09	Pocket	6	0.00119796	0.00281454	0.00114903	4.31e-05	0	0.00694161
369	Bacillus horti	Al Fakher	Mint flavor	Day 09	Room	6	0.000700766	0.000803925	0.000328201	0.000494777	0	0.00173092
370	Bacillus horti	Al Fakher	Mint flavor	Day 14	Fridge	6	9.79e-05	8.97e-05	3.66e-05	0.000100725	0	0.000228539
371	Bacillus horti	Al Fakher	Mint flavor	Day 14	Pocket	6	0.000261306	0.000324596	0.000132516	0.000188454	0	0.000869743
372	Bacillus horti	Al Fakher	Mint flavor	Day 14	Room	6	5.25e-05	9.29e-05	3.79e-05	0	0	0.000228457
373	Bacillus horti	Al Fakher	Two apple	Day 0	Fridge	6	0.00127407	0.00242892	0.000991602	0.000266468	0	0.00616985
374	Bacillus horti	Al Fakher	Two apple	Day 0	Pocket	6	0.000416555	0.000722685	0.000295035	0	0	0.00176403
375	Bacillus horti	Al Fakher	Two apple	Day 0	Room	6	0.00256889	0.00407558	0.00166385	0.000152695	0	0.00960686
376	Bacillus horti	Al Fakher	Two apple	Day 05	Fridge	3	0.00446122	0.0017687	0.00102116	0.00438253	0.00273317	0.00626796
377	Bacillus horti	Al Fakher	Two apple	Day 05	Pocket	3	0.00222547	0.00195578	0.00112917	0.00300571	0	0.00367069
378	Bacillus horti	Al Fakher	Two apple	Day 05	Room	6	0.00499598	0.00319582	0.00130469	0.00530046	0	0.0098912
379	Bacillus horti	Al Fakher	Two apple	Day 09	Fridge	6	0.00186175	0.00319951	0.0013062	0	0	0.00777512
380	Bacillus horti	Al Fakher	Two apple	Day 09	Pocket	6	0.00231119	0.00262894	0.00107326	0.00186747	0	0.00648088
381	Bacillus horti	Al Fakher	Two apple	Day 09	Room	6	0.002028	0.00173687	0.000709073	0.00169459	0	0.0043573
382	Bacillus horti	Al Fakher	Two apple	Day 14	Fridge	6	0.000748056	0.000476806	0.000194655	0.000852697	0.000133262	0.0014411
383	Bacillus horti	Al Fakher	Two apple	Day 14	Pocket	6	0.000205912	0.000226161	9.23e-05	0.0001914	0	0.000432682
384	Bacillus horti	Al Fakher	Two apple	Day 14	Room	6	0.000522023	0.000574121	0.000234384	0.000448249	0	0.00140993
385	Bacillus horti	Al Fakher	Watermelon flavor	Day 0	Fridge	6	0.00580273	0.00625832	0.00255495	0.00417933	0	0.0155731
386	Bacillus horti	Al Fakher	Watermelon flavor	Day 0	Pocket	6	0.0015169	0.00371562	0.0015169	0	0	0.00910138
387	Bacillus horti	Al Fakher	Watermelon flavor	Day 0	Room	6	0.00339418	0.00523933	0.00213895	0.000959594	0	0.0133671
388	Bacillus horti	Al Fakher	Watermelon flavor	Day 05	Fridge	5	0.00142711	0.0015574	0.00069649	0.00164775	0	0.00377155
389	Bacillus horti	Al Fakher	Watermelon flavor	Day 05	Pocket	6	0.00364179	0.00409588	0.00167214	0.00302068	0	0.0110149
390	Bacillus horti	Al Fakher	Watermelon flavor	Day 05	Room	6	0.00269443	0.00369103	0.00150686	0.000740375	0	0.00825082
391	Bacillus horti	Al Fakher	Watermelon flavor	Day 09	Fridge	6	0.0023632	0.00287064	0.00117193	0.00187243	0	0.00767015
392	Bacillus horti	Al Fakher	Watermelon flavor	Day 09	Pocket	6	0.0047951	0.00732616	0.00299089	0.00134434	0	0.0185658
393	Bacillus horti	Al Fakher	Watermelon flavor	Day 09	Room	6	0.0031808	0.00412697	0.00168483	0.00142755	0	0.00984853
394	Bacillus horti	Al Fakher	Watermelon flavor	Day 14	Fridge	6	0.000371125	0.000463708	0.000189308	0.00015618	0	0.000993399
395	Bacillus horti	Al Fakher	Watermelon flavor	Day 14	Pocket	6	0.000388473	0.000578636	0.000236227	0.000127385	0	0.00146208
396	Bacillus horti	Al Fakher	Watermelon flavor	Day 14	Room	6	0.000432723	0.000876973	0.000358023	3.22e-05	0	0.00220446
397	Bacillus horti	Fumari	Ambrosia	Day 0	Fridge	3	0.000228855	0.000396388	0.000228855	0	0	0.000686565
398	Bacillus horti	Fumari	Ambrosia	Day 0	Pocket	4	0	0	0	0	0	0
399	Bacillus horti	Fumari	Ambrosia	Day 0	Room	2	0.000716332	0.00101305	0.000716332	0.000716332	0	0.00143267
400	Bacillus horti	Fumari	Ambrosia	Day 05	Fridge	6	0	0	0	0	0	0
401	Bacillus horti	Fumari	Ambrosia	Day 05	Pocket	5	1.52e-05	3.41e-05	1.52e-05	0	0	7.62e-05
402	Bacillus horti	Fumari	Ambrosia	Day 05	Room	6	0	0	0	0	0	0
403	Bacillus horti	Fumari	Ambrosia	Day 09	Fridge	6	0	0	0	0	0	0
404	Bacillus horti	Fumari	Ambrosia	Day 09	Pocket	5	0	0	0	0	0	0
405	Bacillus horti	Fumari	Ambrosia	Day 09	Room	6	0	0	0	0	0	0
406	Bacillus horti	Fumari	Ambrosia	Day 14	Fridge	4	0	0	0	0	0	0
407	Bacillus horti	Fumari	Ambrosia	Day 14	Pocket	4	0	0	0	0	0	0
408	Bacillus horti	Fumari	Ambrosia	Day 14	Room	5	0	0	0	0	0	0
409	Bacillus horti	Fumari	Mint chocolate chill	Day 0	Fridge	6	0.00014941	0.000365978	0.00014941	0	0	0.000896459
410	Bacillus horti	Fumari	Mint chocolate chill	Day 0	Pocket	6	0.00057329	0.00106771	0.000435891	8.48e-05	0	0.00270658
411	Bacillus horti	Fumari	Mint chocolate chill	Day 0	Room	6	0	0	0	0	0	0
412	Bacillus horti	Fumari	Mint chocolate chill	Day 05	Fridge	6	1.57e-05	3.85e-05	1.57e-05	0	0	9.44e-05
413	Bacillus horti	Fumari	Mint chocolate chill	Day 05	Pocket	5	0	0	0	0	0	0
414	Bacillus horti	Fumari	Mint chocolate chill	Day 05	Room	6	0.000144092	0.000352952	0.000144092	0	0	0.000864553
415	Bacillus horti	Fumari	Mint chocolate chill	Day 09	Fridge	6	0	0	0	0	0	0
416	Bacillus horti	Fumari	Mint chocolate chill	Day 09	Pocket	6	0	0	0	0	0	0
417	Bacillus horti	Fumari	Mint chocolate chill	Day 09	Room	6	0.00103222	0.0025284	0.00103222	0	0	0.0061933
418	Bacillus horti	Fumari	Mint chocolate chill	Day 14	Fridge	6	0	0	0	0	0	0
419	Bacillus horti	Fumari	Mint chocolate chill	Day 14	Pocket	6	0	0	0	0	0	0
420	Bacillus horti	Fumari	Mint chocolate chill	Day 14	Room	6	0	0	0	0	0	0
421	Bacillus horti	Fumari	White gummi bear	Day 0	Fridge	6	0.00019842	0.000406619	0.000166002	0	0	0.00101612
422	Bacillus horti	Fumari	White gummi bear	Day 0	Pocket	6	0.000124537	0.000305053	0.000124537	0	0	0.000747225
423	Bacillus horti	Fumari	White gummi bear	Day 0	Room	6	0.000114626	0.000280776	0.000114626	0	0	0.000687758
424	Bacillus horti	Fumari	White gummi bear	Day 05	Fridge	6	0.000983789	0.00240978	0.000983789	0	0	0.00590273
425	Bacillus horti	Fumari	White gummi bear	Day 05	Pocket	6	0	0	0	0	0	0
426	Bacillus horti	Fumari	White gummi bear	Day 05	Room	6	0	0	0	0	0	0
427	Bacillus horti	Fumari	White gummi bear	Day 09	Fridge	6	0	0	0	0	0	0
428	Bacillus horti	Fumari	White gummi bear	Day 09	Pocket	6	0	0	0	0	0	0
429	Bacillus horti	Fumari	White gummi bear	Day 09	Room	6	0	0	0	0	0	0
430	Bacillus horti	Fumari	White gummi bear	Day 14	Fridge	5	2.07e-05	4.63e-05	2.07e-05	0	0	0.000103461
431	Bacillus horti	Fumari	White gummi bear	Day 14	Pocket	6	1.21e-05	2.96e-05	1.21e-05	0	0	7.26e-05
432	Bacillus horti	Fumari	White gummi bear	Day 14	Room	6	0	0	0	0	0	0
433	Bacillus muralis	Al Fakher	Mint flavor	Day 0	Fridge	6	0.00483191	0.00448814	0.00183227	0.0037779	0.000388299	0.0108696
434	Bacillus muralis	Al Fakher	Mint flavor	Day 0	Pocket	6	0.0046211	0.00256463	0.001047	0.00482075	0.000449984	0.00717471
435	Bacillus muralis	Al Fakher	Mint flavor	Day 0	Room	6	0.00515777	0.00227313	0.000928002	0.00573132	0.00165204	0.0076664
436	Bacillus muralis	Al Fakher	Mint flavor	Day 05	Fridge	6	0.00414821	0.00204054	0.000833045	0.00448325	0.000854117	0.00634921
437	Bacillus muralis	Al Fakher	Mint flavor	Day 05	Pocket	6	0.00220662	0.00229447	0.000936714	0.00163856	0	0.00606469
438	Bacillus muralis	Al Fakher	Mint flavor	Day 05	Room	6	0.00359971	0.0026578	0.00108504	0.00357362	0.000601156	0.00769886
439	Bacillus muralis	Al Fakher	Mint flavor	Day 09	Fridge	6	0.00472526	0.00194693	0.00079483	0.00425202	0.00283349	0.00787579
440	Bacillus muralis	Al Fakher	Mint flavor	Day 09	Pocket	6	0.0050035	0.00235256	0.00096043	0.00511387	0.00163332	0.0080732
441	Bacillus muralis	Al Fakher	Mint flavor	Day 09	Room	6	0.00434896	0.00244324	0.000997448	0.00317589	0.00252886	0.0086079
442	Bacillus muralis	Al Fakher	Mint flavor	Day 14	Fridge	6	0.000628826	0.000442068	0.000180474	0.000646067	0.000149577	0.00110308
443	Bacillus muralis	Al Fakher	Mint flavor	Day 14	Pocket	6	0.000602971	0.000430989	0.00017595	0.000594867	0	0.00133408
444	Bacillus muralis	Al Fakher	Mint flavor	Day 14	Room	6	0.000696504	0.000472823	0.000193029	0.000722739	0.000201909	0.00130087
445	Bacillus muralis	Al Fakher	Two apple	Day 0	Fridge	6	0.00770546	0.00755074	0.00308258	0.00556228	0	0.0178908
446	Bacillus muralis	Al Fakher	Two apple	Day 0	Pocket	6	0.00793652	0.00620607	0.00253362	0.00666246	0.00235039	0.0197838
447	Bacillus muralis	Al Fakher	Two apple	Day 0	Room	6	0.0108935	0.00889805	0.00363261	0.0109127	0.000580241	0.0209919
448	Bacillus muralis	Al Fakher	Two apple	Day 05	Fridge	3	0.00886806	0.00795457	0.00459257	0.0112301	0	0.0153741
449	Bacillus muralis	Al Fakher	Two apple	Day 05	Pocket	3	0.00982916	0.00853241	0.00492619	0.0141584	0	0.0153291
450	Bacillus muralis	Al Fakher	Two apple	Day 05	Room	6	0.00767887	0.00638837	0.00260804	0.00528451	0	0.0156477
451	Bacillus muralis	Al Fakher	Two apple	Day 09	Fridge	6	0.00983441	0.00906494	0.00370075	0.00838294	0.000504541	0.0262009
452	Bacillus muralis	Al Fakher	Two apple	Day 09	Pocket	6	0.00776198	0.00579593	0.00236618	0.00682816	0.000324044	0.0175758
453	Bacillus muralis	Al Fakher	Two apple	Day 09	Room	6	0.00708361	0.0101186	0.00413091	0.00364723	0	0.02687
454	Bacillus muralis	Al Fakher	Two apple	Day 14	Fridge	6	0.00090959	0.00066565	0.00027175	0.00103711	0	0.00177838
455	Bacillus muralis	Al Fakher	Two apple	Day 14	Pocket	6	0.00115314	0.000871214	0.000355672	0.000921209	0.00038119	0.0025817
456	Bacillus muralis	Al Fakher	Two apple	Day 14	Room	6	0.000601553	0.000596628	0.000243573	0.000411149	6.31e-05	0.00167591
457	Bacillus muralis	Al Fakher	Watermelon flavor	Day 0	Fridge	6	0.00815288	0.00809993	0.00330678	0.0066154	0.000399521	0.0211724
458	Bacillus muralis	Al Fakher	Watermelon flavor	Day 0	Pocket	6	0.00448288	0.00460031	0.00187807	0.00364786	0	0.010023
459	Bacillus muralis	Al Fakher	Watermelon flavor	Day 0	Room	6	0.00616762	0.00465454	0.00190021	0.00644896	0.000156887	0.0113606
460	Bacillus muralis	Al Fakher	Watermelon flavor	Day 05	Fridge	5	0.0140209	0.008496	0.00379953	0.0146465	0.00592672	0.0273339
461	Bacillus muralis	Al Fakher	Watermelon flavor	Day 05	Pocket	6	0.0115654	0.00905433	0.00369641	0.00993651	0.00226501	0.0281641
462	Bacillus muralis	Al Fakher	Watermelon flavor	Day 05	Room	6	0.0119986	0.0060108	0.0024539	0.0115978	0.00540541	0.0212766
463	Bacillus muralis	Al Fakher	Watermelon flavor	Day 09	Fridge	6	0.00671594	0.00595874	0.00243265	0.00518219	0.000681315	0.0157303
464	Bacillus muralis	Al Fakher	Watermelon flavor	Day 09	Pocket	6	0.00811676	0.00482049	0.00196796	0.00716076	0.00293747	0.0142835
465	Bacillus muralis	Al Fakher	Watermelon flavor	Day 09	Room	6	0.00677332	0.00355251	0.00145031	0.00747564	0.0024975	0.0115078
466	Bacillus muralis	Al Fakher	Watermelon flavor	Day 14	Fridge	6	0.000975271	0.0010124	0.00041331	0.000524567	0.000124309	0.00271449
467	Bacillus muralis	Al Fakher	Watermelon flavor	Day 14	Pocket	6	0.000864168	0.000524553	0.000214148	0.000808098	0.000312171	0.00152862
468	Bacillus muralis	Al Fakher	Watermelon flavor	Day 14	Room	6	0.000658979	0.000650087	0.000265397	0.000350153	0.000196431	0.00184818
469	Bacillus muralis	Fumari	Ambrosia	Day 0	Fridge	3	0.000204765	0.000354663	0.000204765	0	0	0.000614295
470	Bacillus muralis	Fumari	Ambrosia	Day 0	Pocket	4	0.0102472	0.0169936	0.00849681	0.00277778	0	0.0354331
471	Bacillus muralis	Fumari	Ambrosia	Day 0	Room	2	0	0	0	0	0	0
472	Bacillus muralis	Fumari	Ambrosia	Day 05	Fridge	6	0.0233535	0.0318568	0.0130055	0.012776	0	0.0841121
473	Bacillus muralis	Fumari	Ambrosia	Day 05	Pocket	5	0.00152043	0.00208646	0.000933094	1.52e-05	0	0.00410256
474	Bacillus muralis	Fumari	Ambrosia	Day 05	Room	6	0.00296121	0.00674481	0.00275356	0	0	0.0167015
475	Bacillus muralis	Fumari	Ambrosia	Day 09	Fridge	6	0.00384025	0.00940664	0.00384025	0	0	0.0230415
476	Bacillus muralis	Fumari	Ambrosia	Day 09	Pocket	5	0.00815097	0.0101633	0.00454517	0.00132743	0	0.0201511
477	Bacillus muralis	Fumari	Ambrosia	Day 09	Room	6	0.00692086	0.0161227	0.00658205	0	0	0.039801
478	Bacillus muralis	Fumari	Ambrosia	Day 14	Fridge	4	0	0	0	0	0	0
479	Bacillus muralis	Fumari	Ambrosia	Day 14	Pocket	4	0.0187443	0.0348019	0.0174009	0.00205558	0	0.0708661
480	Bacillus muralis	Fumari	Ambrosia	Day 14	Room	5	0.00264007	0.00522055	0.0023347	0	0	0.0119266
481	Bacillus muralis	Fumari	Mint chocolate chill	Day 0	Fridge	6	0.0029003	0.00209863	0.000856763	0.00321518	0.000502092	0.00536227
482	Bacillus muralis	Fumari	Mint chocolate chill	Day 0	Pocket	6	0.00429747	0.00557993	0.002278	0.0012569	0.000281109	0.0136452
483	Bacillus muralis	Fumari	Mint chocolate chill	Day 0	Room	6	0.00298572	0.00261887	0.00106915	0.00316628	0	0.00713776
484	Bacillus muralis	Fumari	Mint chocolate chill	Day 05	Fridge	6	0.00292445	0.00270339	0.00110365	0.00181194	0.000414508	0.00645289
485	Bacillus muralis	Fumari	Mint chocolate chill	Day 05	Pocket	5	0.000975849	0.00109169	0.000488217	0.00097937	0	0.0026445
486	Bacillus muralis	Fumari	Mint chocolate chill	Day 05	Room	6	0.00271675	0.00224078	0.000914796	0.00269807	0.000195856	0.00552354
487	Bacillus muralis	Fumari	Mint chocolate chill	Day 09	Fridge	6	0.00495358	0.00832558	0.00339891	0.00158406	0.000517545	0.021816
488	Bacillus muralis	Fumari	Mint chocolate chill	Day 09	Pocket	6	0.00277388	0.0029669	0.00121123	0.00179109	0.000727471	0.00853421
489	Bacillus muralis	Fumari	Mint chocolate chill	Day 09	Room	6	0.00482472	0.00502205	0.00205024	0.00369805	8.58e-05	0.0136078
490	Bacillus muralis	Fumari	Mint chocolate chill	Day 14	Fridge	6	0.00251765	0.00271412	0.00110803	0.00178533	0	0.00663836
491	Bacillus muralis	Fumari	Mint chocolate chill	Day 14	Pocket	6	0.00267773	0.00236424	0.000965199	0.00276419	0	0.00653488
492	Bacillus muralis	Fumari	Mint chocolate chill	Day 14	Room	6	0.0103476	0.0111748	0.00456208	0.00712442	0.000428021	0.0284091
493	Bacillus muralis	Fumari	White gummi bear	Day 0	Fridge	6	0.00451901	0.00194954	0.000795895	0.00364579	0.00280899	0.00792158
494	Bacillus muralis	Fumari	White gummi bear	Day 0	Pocket	6	0.00276597	0.00185582	0.000757636	0.00289974	0	0.00552944
495	Bacillus muralis	Fumari	White gummi bear	Day 0	Room	6	0.00664231	0.00653709	0.00266876	0.00619046	0.000303545	0.0167323
496	Bacillus muralis	Fumari	White gummi bear	Day 05	Fridge	6	0.0057689	0.00312143	0.00127432	0.00465774	0.00267604	0.0109072
497	Bacillus muralis	Fumari	White gummi bear	Day 05	Pocket	6	0.00903204	0.00442556	0.00180672	0.00823107	0.00289645	0.0152517
498	Bacillus muralis	Fumari	White gummi bear	Day 05	Room	6	0.00722881	0.00817154	0.00333601	0.00376794	0.0012826	0.0223446
499	Bacillus muralis	Fumari	White gummi bear	Day 09	Fridge	6	0.00806215	0.00552278	0.00225466	0.00720893	0.00193916	0.0166333
500	Bacillus muralis	Fumari	White gummi bear	Day 09	Pocket	6	0.00445667	0.00350665	0.00143158	0.00445009	0	0.0103657
501	Bacillus muralis	Fumari	White gummi bear	Day 09	Room	6	0.00333402	0.00413878	0.00168965	0.00233433	0	0.0113483
502	Bacillus muralis	Fumari	White gummi bear	Day 14	Fridge	5	0.00660188	0.00689283	0.00308257	0.00522477	0.00139438	0.0183824
503	Bacillus muralis	Fumari	White gummi bear	Day 14	Pocket	6	0.00256719	0.00161614	0.000659785	0.00260424	0.000515914	0.00485756
504	Bacillus muralis	Fumari	White gummi bear	Day 14	Room	6	0.00419786	0.00352634	0.00143962	0.00263447	0.00108342	0.0106336
505	Clostridium bowmanii	Al Fakher	Mint flavor	Day 0	Fridge	6	0.000563739	0.00114347	0.000466819	4.61e-05	0	0.00287455
506	Clostridium bowmanii	Al Fakher	Mint flavor	Day 0	Pocket	6	0.00143674	0.00142663	0.000582419	0.000777728	0	0.00368431
507	Clostridium bowmanii	Al Fakher	Mint flavor	Day 0	Room	6	0.00267801	0.0023797	0.000971508	0.0021701	0	0.0068326
508	Clostridium bowmanii	Al Fakher	Mint flavor	Day 05	Fridge	6	0.0040916	0.00295352	0.00120577	0.00423071	0	0.00783069
509	Clostridium bowmanii	Al Fakher	Mint flavor	Day 05	Pocket	6	0.000694528	0.00117606	0.000480123	0.000209117	0	0.00303235
510	Clostridium bowmanii	Al Fakher	Mint flavor	Day 05	Room	6	0.000282308	0.000297248	0.000121351	0.000249818	0	0.000724725
511	Clostridium bowmanii	Al Fakher	Mint flavor	Day 09	Fridge	6	0.00149283	0.00113699	0.000464174	0.00119951	0	0.00292529
512	Clostridium bowmanii	Al Fakher	Mint flavor	Day 09	Pocket	6	0.00490934	0.00957945	0.00391079	0.000766749	0	0.0242502
513	Clostridium bowmanii	Al Fakher	Mint flavor	Day 09	Room	6	0.000977603	0.000886581	0.000361945	0.000740754	0	0.00219901
514	Clostridium bowmanii	Al Fakher	Mint flavor	Day 14	Fridge	6	0.000287302	0.00028024	0.000114408	0.000291362	0	0.00059831
515	Clostridium bowmanii	Al Fakher	Mint flavor	Day 14	Pocket	6	0.000203822	0.00020063	8.19e-05	0.000193767	0	0.000521921
516	Clostridium bowmanii	Al Fakher	Mint flavor	Day 14	Room	6	0.000204027	0.000219104	8.94e-05	0.000159911	0	0.000573394
517	Clostridium bowmanii	Al Fakher	Two apple	Day 0	Fridge	6	0.00030747	0.000753144	0.00030747	0	0	0.00184482
518	Clostridium bowmanii	Al Fakher	Two apple	Day 0	Pocket	6	0.00505609	0.00970406	0.00396167	0.00134404	0	0.0247175
519	Clostridium bowmanii	Al Fakher	Two apple	Day 0	Room	6	0.00295527	0.0046392	0.00189394	0.000653931	0	0.0116543
520	Clostridium bowmanii	Al Fakher	Two apple	Day 05	Fridge	3	0.000433084	0.000485306	0.000280192	0.000341647	0	0.000957604
521	Clostridium bowmanii	Al Fakher	Two apple	Day 05	Pocket	3	0.000801523	0.00138828	0.000801523	0	0	0.00240457
522	Clostridium bowmanii	Al Fakher	Two apple	Day 05	Room	6	0.00526089	0.0115621	0.00472021	0.000363901	0	0.0288066
523	Clostridium bowmanii	Al Fakher	Two apple	Day 09	Fridge	6	0.00323615	0.00375461	0.00153281	0.00189247	0	0.00908174
524	Clostridium bowmanii	Al Fakher	Two apple	Day 09	Pocket	6	0.00257766	0.00363853	0.00148542	0.000783758	0	0.00923695
525	Clostridium bowmanii	Al Fakher	Two apple	Day 09	Room	6	0.00309061	0.00537281	0.00219344	0.000606971	0	0.0136986
526	Clostridium bowmanii	Al Fakher	Two apple	Day 14	Fridge	6	3.14e-05	3.47e-05	1.42e-05	2.74e-05	0	6.69e-05
527	Clostridium bowmanii	Al Fakher	Two apple	Day 14	Pocket	6	0.0002358	0.000366158	0.000149483	9.34e-05	0	0.000951152
528	Clostridium bowmanii	Al Fakher	Two apple	Day 14	Room	6	0.000206393	0.000284085	0.000115977	5.28e-05	0	0.000637275
529	Clostridium bowmanii	Al Fakher	Watermelon flavor	Day 0	Fridge	6	0.00137046	0.00100905	0.000411943	0.00166245	0	0.00259688
530	Clostridium bowmanii	Al Fakher	Watermelon flavor	Day 0	Pocket	6	0.00137068	0.00169323	0.000691258	0.000985841	0	0.00454981
531	Clostridium bowmanii	Al Fakher	Watermelon flavor	Day 0	Room	6	0.00295837	0.0030976	0.00126459	0.00239313	0	0.00721682
532	Clostridium bowmanii	Al Fakher	Watermelon flavor	Day 05	Fridge	5	0.00505513	0.00510589	0.00228342	0.00256316	0.0010101	0.0126156
533	Clostridium bowmanii	Al Fakher	Watermelon flavor	Day 05	Pocket	6	0.00283133	0.00258387	0.00105486	0.00295849	0	0.00616351
534	Clostridium bowmanii	Al Fakher	Watermelon flavor	Day 05	Room	6	0.00194136	0.00369451	0.00150828	0.000362845	0	0.00937808
535	Clostridium bowmanii	Al Fakher	Watermelon flavor	Day 09	Fridge	6	0.001422	0.00177455	0.000724459	0.000417538	0	0.00391882
536	Clostridium bowmanii	Al Fakher	Watermelon flavor	Day 09	Pocket	6	0.000818433	0.000735104	0.000300105	0.000708988	0	0.0020405
537	Clostridium bowmanii	Al Fakher	Watermelon flavor	Day 09	Room	6	0.00246158	0.00237125	0.000968059	0.0019572	0	0.00571021
538	Clostridium bowmanii	Al Fakher	Watermelon flavor	Day 14	Fridge	6	0.000123772	0.000110991	4.53e-05	0.000127899	0	0.000272376
539	Clostridium bowmanii	Al Fakher	Watermelon flavor	Day 14	Pocket	6	0.000178952	0.000172677	7.05e-05	0.000190663	0	0.000387785
540	Clostridium bowmanii	Al Fakher	Watermelon flavor	Day 14	Room	6	0.000266783	0.000276457	0.000112863	0.000255509	0	0.000666603
541	Clostridium bowmanii	Fumari	Ambrosia	Day 0	Fridge	3	0	0	0	0	0	0
542	Clostridium bowmanii	Fumari	Ambrosia	Day 0	Pocket	4	0	0	0	0	0	0
543	Clostridium bowmanii	Fumari	Ambrosia	Day 0	Room	2	0	0	0	0	0	0
544	Clostridium bowmanii	Fumari	Ambrosia	Day 05	Fridge	6	0	0	0	0	0	0
545	Clostridium bowmanii	Fumari	Ambrosia	Day 05	Pocket	5	0.00517233	0.00676361	0.00302478	0.00102564	0	0.0143678
546	Clostridium bowmanii	Fumari	Ambrosia	Day 05	Room	6	0.0011655	0.00285488	0.0011655	0	0	0.00699301
547	Clostridium bowmanii	Fumari	Ambrosia	Day 09	Fridge	6	0	0	0	0	0	0
548	Clostridium bowmanii	Fumari	Ambrosia	Day 09	Pocket	5	9.28e-05	0.000207427	9.28e-05	0	0	0.000463822
549	Clostridium bowmanii	Fumari	Ambrosia	Day 09	Room	6	0.00494153	0.00804789	0.00328554	0	0	0.01875
550	Clostridium bowmanii	Fumari	Ambrosia	Day 14	Fridge	4	0	0	0	0	0	0
551	Clostridium bowmanii	Fumari	Ambrosia	Day 14	Pocket	4	0.000616675	0.00123335	0.000616675	0	0	0.0024667
552	Clostridium bowmanii	Fumari	Ambrosia	Day 14	Room	5	0.010554	0.0216487	0.00968157	0	0	0.0491803
553	Clostridium bowmanii	Fumari	Mint chocolate chill	Day 0	Fridge	6	0.00127308	0.0010433	0.000425924	0.00109039	0.000174551	0.00302501
554	Clostridium bowmanii	Fumari	Mint chocolate chill	Day 0	Pocket	6	0.000591349	0.000535749	0.000218719	0.000671448	0	0.00140915
555	Clostridium bowmanii	Fumari	Mint chocolate chill	Day 0	Room	6	0.00433934	0.00435191	0.00177666	0.0029231	0.000511928	0.0121342
556	Clostridium bowmanii	Fumari	Mint chocolate chill	Day 05	Fridge	6	0.00144468	0.00201815	0.000823906	0.000792608	0	0.00533351
557	Clostridium bowmanii	Fumari	Mint chocolate chill	Day 05	Pocket	5	0.00396815	0.00635661	0.00284276	0.000506977	0	0.0149254
558	Clostridium bowmanii	Fumari	Mint chocolate chill	Day 05	Room	6	0.000746693	0.00040597	0.000165737	0.000836209	7.83e-05	0.00117201
559	Clostridium bowmanii	Fumari	Mint chocolate chill	Day 09	Fridge	6	0.0021352	0.00228873	0.000934369	0.00161514	8.94e-05	0.00657331
560	Clostridium bowmanii	Fumari	Mint chocolate chill	Day 09	Pocket	6	0.00190394	0.002072	0.000845891	0.00152197	0	0.0058392
561	Clostridium bowmanii	Fumari	Mint chocolate chill	Day 09	Room	6	0.00276685	0.00353328	0.00144246	0.00138947	0	0.00959526
562	Clostridium bowmanii	Fumari	Mint chocolate chill	Day 14	Fridge	6	0.00223775	0.00238721	0.000974573	0.00160039	0	0.00638077
563	Clostridium bowmanii	Fumari	Mint chocolate chill	Day 14	Pocket	6	0.00184851	0.00320572	0.00130873	0	0	0.00782361
564	Clostridium bowmanii	Fumari	Mint chocolate chill	Day 14	Room	6	0.00195551	0.00303605	0.00123946	0.000880037	0	0.0078329
565	Clostridium bowmanii	Fumari	White gummi bear	Day 0	Fridge	6	0.0022654	0.00186052	0.000759553	0.00208184	0	0.00514475
566	Clostridium bowmanii	Fumari	White gummi bear	Day 0	Pocket	6	0.00130527	0.001954	0.000797715	0.000106746	0	0.00416221
567	Clostridium bowmanii	Fumari	White gummi bear	Day 0	Room	6	0.00287839	0.00190839	0.000779097	0.00285814	0.000607091	0.00509338
568	Clostridium bowmanii	Fumari	White gummi bear	Day 05	Fridge	6	0.00183104	0.00166236	0.000678657	0.00179017	0	0.00423457
569	Clostridium bowmanii	Fumari	White gummi bear	Day 05	Pocket	6	0.00253868	0.00152928	0.000624326	0.00318693	0.000362056	0.00423657
570	Clostridium bowmanii	Fumari	White gummi bear	Day 05	Room	6	0.00100214	0.00113399	0.000462948	0.000390745	0.000168366	0.00275525
571	Clostridium bowmanii	Fumari	White gummi bear	Day 09	Fridge	6	0.00326411	0.00336333	0.00137307	0.0017307	0.000462036	0.00806757
572	Clostridium bowmanii	Fumari	White gummi bear	Day 09	Pocket	6	0.0013313	0.00143265	0.000584879	0.00119539	0	0.00379115
573	Clostridium bowmanii	Fumari	White gummi bear	Day 09	Room	6	0.00147506	0.00320673	0.00130914	6.53e-05	0	0.00799556
574	Clostridium bowmanii	Fumari	White gummi bear	Day 14	Fridge	5	0.000737486	0.000850002	0.000380133	0.00058099	0	0.00213699
575	Clostridium bowmanii	Fumari	White gummi bear	Day 14	Pocket	6	0.000882857	0.000621511	0.000253731	0.000833319	3.97e-05	0.00183799
576	Clostridium bowmanii	Fumari	White gummi bear	Day 14	Room	6	0.00177407	0.00154272	0.000629815	0.00126225	0	0.00428297
577	Erwinia dispersa	Al Fakher	Mint flavor	Day 0	Fridge	6	0.00363583	0.00223075	0.000910702	0.00293729	0.00137979	0.00731748
578	Erwinia dispersa	Al Fakher	Mint flavor	Day 0	Pocket	6	0.00294687	0.0011319	0.000462095	0.00325168	0.000751597	0.00381983
579	Erwinia dispersa	Al Fakher	Mint flavor	Day 0	Room	6	0.00295673	0.00269532	0.00110036	0.0018983	0.000488043	0.00673714
580	Erwinia dispersa	Al Fakher	Mint flavor	Day 05	Fridge	6	0.00187647	0.00324007	0.00132275	0.000761049	0	0.00837034
581	Erwinia dispersa	Al Fakher	Mint flavor	Day 05	Pocket	6	0.00505781	0.00642939	0.00262479	0.00315925	0	0.017925
582	Erwinia dispersa	Al Fakher	Mint flavor	Day 05	Room	6	0.00134516	0.00167467	0.000683683	0.000786371	0.000156495	0.00471071
583	Erwinia dispersa	Al Fakher	Mint flavor	Day 09	Fridge	6	0.00861889	0.0105029	0.00428777	0.00629897	0.000613732	0.028866
584	Erwinia dispersa	Al Fakher	Mint flavor	Day 09	Pocket	6	0.00375148	0.00197142	0.00080483	0.00337029	0.00191602	0.00701978
585	Erwinia dispersa	Al Fakher	Mint flavor	Day 09	Room	6	0.00358535	0.00354682	0.00144798	0.00280689	0.000271887	0.0100708
586	Erwinia dispersa	Al Fakher	Mint flavor	Day 14	Fridge	6	0.000789602	0.000692271	0.000282619	0.000421578	0.000214206	0.00183717
587	Erwinia dispersa	Al Fakher	Mint flavor	Day 14	Pocket	6	0.000602679	0.000329238	0.000134411	0.000629393	8.79e-05	0.00102323
588	Erwinia dispersa	Al Fakher	Mint flavor	Day 14	Room	6	0.000792109	0.000551267	0.000225054	0.00076236	8.27e-05	0.00141865
589	Erwinia dispersa	Al Fakher	Two apple	Day 0	Fridge	6	0.00154071	0.00211082	0.00086174	0.000907922	0	0.00549278
590	Erwinia dispersa	Al Fakher	Two apple	Day 0	Pocket	6	0.000508529	0.000880452	0.000359443	0	0	0.00214718
591	Erwinia dispersa	Al Fakher	Two apple	Day 0	Room	6	0.000131578	0.000219812	8.97e-05	0	0	0.000524797
592	Erwinia dispersa	Al Fakher	Two apple	Day 05	Fridge	3	0.00129534	0.00185189	0.00106919	0.000469557	0	0.00341647
593	Erwinia dispersa	Al Fakher	Two apple	Day 05	Pocket	3	0	0	0	0	0	0
594	Erwinia dispersa	Al Fakher	Two apple	Day 05	Room	6	0.00124839	0.00262444	0.00107142	0	0	0.00655022
595	Erwinia dispersa	Al Fakher	Two apple	Day 09	Fridge	6	0.00260348	0.00518913	0.00211845	0.000728461	0	0.0131579
596	Erwinia dispersa	Al Fakher	Two apple	Day 09	Pocket	6	0.00150016	0.00186968	0.000763294	0.000858019	0	0.00486066
597	Erwinia dispersa	Al Fakher	Two apple	Day 09	Room	6	0.00175292	0.00200081	0.000816825	0.0012605	0	0.00424809
598	Erwinia dispersa	Al Fakher	Two apple	Day 14	Fridge	6	0.000298255	0.000411877	0.000168148	6.68e-05	0	0.000858777
599	Erwinia dispersa	Al Fakher	Two apple	Day 14	Pocket	6	4.15e-05	7.05e-05	2.88e-05	0	0	0.000170133
600	Erwinia dispersa	Al Fakher	Two apple	Day 14	Room	6	0.00031093	0.000439337	0.000179359	0.000188308	0	0.00115868
601	Erwinia dispersa	Al Fakher	Watermelon flavor	Day 0	Fridge	6	0.00928364	0.0177785	0.00725802	0.00229779	0	0.0451801
602	Erwinia dispersa	Al Fakher	Watermelon flavor	Day 0	Pocket	6	0.0020725	0.00185617	0.000757778	0.00192889	0	0.00496894
603	Erwinia dispersa	Al Fakher	Watermelon flavor	Day 0	Room	6	0.00177541	0.00168356	0.000687309	0.00164766	0	0.00421941
604	Erwinia dispersa	Al Fakher	Watermelon flavor	Day 05	Fridge	5	0.00236532	0.00149047	0.000666556	0.0020202	0.00114416	0.00494324
605	Erwinia dispersa	Al Fakher	Watermelon flavor	Day 05	Pocket	6	0.000850318	0.000897654	0.000366466	0.000717571	0	0.00227125
606	Erwinia dispersa	Al Fakher	Watermelon flavor	Day 05	Room	6	0.00484963	0.00848834	0.00346535	0.00119356	0	0.0217749
607	Erwinia dispersa	Al Fakher	Watermelon flavor	Day 09	Fridge	6	0.0018735	0.0021662	0.000884347	0.000891252	7.2e-05	0.00549283
608	Erwinia dispersa	Al Fakher	Watermelon flavor	Day 09	Pocket	6	0.0012107	0.000983563	0.000401538	0.00119838	0.000221779	0.00283628
609	Erwinia dispersa	Al Fakher	Watermelon flavor	Day 09	Room	6	0.000684043	0.000981101	0.000400533	0.000153932	0	0.0022977
610	Erwinia dispersa	Al Fakher	Watermelon flavor	Day 14	Fridge	6	0.000270271	0.000294629	0.000120282	0.000221727	0	0.000680939
611	Erwinia dispersa	Al Fakher	Watermelon flavor	Day 14	Pocket	6	0.000156009	0.000153526	6.27e-05	0.000137654	0	0.000387597
612	Erwinia dispersa	Al Fakher	Watermelon flavor	Day 14	Room	6	0.00013845	0.000188066	7.68e-05	4.22e-05	0	0.000428927
613	Erwinia dispersa	Fumari	Ambrosia	Day 0	Fridge	3	0.00421941	0.00730823	0.00421941	0	0	0.0126582
614	Erwinia dispersa	Fumari	Ambrosia	Day 0	Pocket	4	0	0	0	0	0	0
615	Erwinia dispersa	Fumari	Ambrosia	Day 0	Room	2	0	0	0	0	0	0
616	Erwinia dispersa	Fumari	Ambrosia	Day 05	Fridge	6	0	0	0	0	0	0
617	Erwinia dispersa	Fumari	Ambrosia	Day 05	Pocket	5	0.000576237	0.00128425	0.000574333	0	0	0.00287356
618	Erwinia dispersa	Fumari	Ambrosia	Day 05	Room	6	0	0	0	0	0	0
619	Erwinia dispersa	Fumari	Ambrosia	Day 09	Fridge	6	0	0	0	0	0	0
620	Erwinia dispersa	Fumari	Ambrosia	Day 09	Pocket	5	0	0	0	0	0	0
621	Erwinia dispersa	Fumari	Ambrosia	Day 09	Room	6	0	0	0	0	0	0
622	Erwinia dispersa	Fumari	Ambrosia	Day 14	Fridge	4	0	0	0	0	0	0
623	Erwinia dispersa	Fumari	Ambrosia	Day 14	Pocket	4	0	0	0	0	0	0
624	Erwinia dispersa	Fumari	Ambrosia	Day 14	Room	5	0	0	0	0	0	0
625	Erwinia dispersa	Fumari	Mint chocolate chill	Day 0	Fridge	6	0.000522344	0.000560105	0.000228662	0.000373096	0	0.00134057
626	Erwinia dispersa	Fumari	Mint chocolate chill	Day 0	Pocket	6	0.003064	0.00564865	0.00230605	0.000941595	0	0.0144928
627	Erwinia dispersa	Fumari	Mint chocolate chill	Day 0	Room	6	0.00135008	0.00177993	0.000726654	0.000459796	0	0.0041225
628	Erwinia dispersa	Fumari	Mint chocolate chill	Day 05	Fridge	6	0.000612841	0.000485285	0.000198117	0.000807816	0	0.00105353
629	Erwinia dispersa	Fumari	Mint chocolate chill	Day 05	Pocket	5	0.00034294	0.00064106	0.000286691	9.66e-05	0	0.00148485
630	Erwinia dispersa	Fumari	Mint chocolate chill	Day 05	Room	6	0.00125905	0.000851661	0.000347689	0.00126265	0.000258498	0.00215441
631	Erwinia dispersa	Fumari	Mint chocolate chill	Day 09	Fridge	6	0.0011867	0.000715475	0.000292091	0.0014129	0.000170911	0.00186316
632	Erwinia dispersa	Fumari	Mint chocolate chill	Day 09	Pocket	6	0.00137774	0.0013339	0.000544561	0.00112246	0.000185288	0.00376677
633	Erwinia dispersa	Fumari	Mint chocolate chill	Day 09	Room	6	0.000565639	0.000642934	0.000262477	0.000430886	0	0.00163139
634	Erwinia dispersa	Fumari	Mint chocolate chill	Day 14	Fridge	6	0.000786341	0.000837372	0.000341856	0.000543436	0	0.00193299
635	Erwinia dispersa	Fumari	Mint chocolate chill	Day 14	Pocket	6	0.000551668	0.0013513	0.000551668	0	0	0.00331001
636	Erwinia dispersa	Fumari	Mint chocolate chill	Day 14	Room	6	8.26e-05	0.000129349	5.28e-05	0	0	0.000277906
637	Erwinia dispersa	Fumari	White gummi bear	Day 0	Fridge	6	6.73e-05	0.000164749	6.73e-05	0	0	0.000403551
638	Erwinia dispersa	Fumari	White gummi bear	Day 0	Pocket	6	0	0	0	0	0	0
639	Erwinia dispersa	Fumari	White gummi bear	Day 0	Room	6	0.000245767	0.000330757	0.000135031	8.2e-05	0	0.000764175
640	Erwinia dispersa	Fumari	White gummi bear	Day 05	Fridge	6	0.000221743	0.000340258	0.00013891	0.000116636	0	0.000898242
641	Erwinia dispersa	Fumari	White gummi bear	Day 05	Pocket	6	0.000801206	0.00147877	0.000603706	9.41e-05	0	0.00374125
642	Erwinia dispersa	Fumari	White gummi bear	Day 05	Room	6	0.000144233	0.00034165	0.000139478	0	0	0.000841346
643	Erwinia dispersa	Fumari	White gummi bear	Day 09	Fridge	6	0.000206908	0.00040683	0.000166088	4.26e-05	0	0.00103018
644	Erwinia dispersa	Fumari	White gummi bear	Day 09	Pocket	6	3.2e-05	7.84e-05	3.2e-05	0	0	0.000191957
645	Erwinia dispersa	Fumari	White gummi bear	Day 09	Room	6	0.000241204	0.000471024	0.000192295	0	0	0.00117702
646	Erwinia dispersa	Fumari	White gummi bear	Day 14	Fridge	5	0.000652068	0.000798978	0.000357314	0.000112473	0	0.00162677
647	Erwinia dispersa	Fumari	White gummi bear	Day 14	Pocket	6	0.000808895	0.00063366	0.000258691	0.000711863	0.000222774	0.00152428
648	Erwinia dispersa	Fumari	White gummi bear	Day 14	Room	6	0.000534478	0.000835962	0.00034128	7.37e-05	0	0.00203278
649	Methylobacterium adhaesivum	Al Fakher	Mint flavor	Day 0	Fridge	6	0.0631107	0.0126695	0.00517232	0.0601045	0.050479	0.0859767
650	Methylobacterium adhaesivum	Al Fakher	Mint flavor	Day 0	Pocket	6	0.04198	0.0117054	0.00477873	0.0478619	0.0222028	0.0524116
651	Methylobacterium adhaesivum	Al Fakher	Mint flavor	Day 0	Room	6	0.0630162	0.0269815	0.0110151	0.0643871	0.0246773	0.0955243
652	Methylobacterium adhaesivum	Al Fakher	Mint flavor	Day 05	Fridge	6	0.0383014	0.0246671	0.0100703	0.0497278	0.0041841	0.0602172
653	Methylobacterium adhaesivum	Al Fakher	Mint flavor	Day 05	Pocket	6	0.0386263	0.0188419	0.00769215	0.0353035	0.0177295	0.0743461
654	Methylobacterium adhaesivum	Al Fakher	Mint flavor	Day 05	Room	6	0.045008	0.0309435	0.0126326	0.0331205	0.0165549	0.0838678
655	Methylobacterium adhaesivum	Al Fakher	Mint flavor	Day 09	Fridge	6	0.0366817	0.0287671	0.0117441	0.0335166	0.00618557	0.0871131
656	Methylobacterium adhaesivum	Al Fakher	Mint flavor	Day 09	Pocket	6	0.0457706	0.00821777	0.00335489	0.0424029	0.0387993	0.0578579
657	Methylobacterium adhaesivum	Al Fakher	Mint flavor	Day 09	Room	6	0.0486134	0.0181797	0.00742184	0.0557193	0.024705	0.0636215
658	Methylobacterium adhaesivum	Al Fakher	Mint flavor	Day 14	Fridge	6	0.0118048	0.00225901	0.000922236	0.0126798	0.00852591	0.0137949
659	Methylobacterium adhaesivum	Al Fakher	Mint flavor	Day 14	Pocket	6	0.00981007	0.00648054	0.00264567	0.00895476	0.00216798	0.0180222
660	Methylobacterium adhaesivum	Al Fakher	Mint flavor	Day 14	Room	6	0.010539	0.00592897	0.00242049	0.010371	0.00364043	0.0195102
661	Methylobacterium adhaesivum	Al Fakher	Two apple	Day 0	Fridge	6	0.0289665	0.0149588	0.0061069	0.0257205	0.0103093	0.0490566
662	Methylobacterium adhaesivum	Al Fakher	Two apple	Day 0	Pocket	6	0.0415552	0.0225633	0.00921143	0.0467557	0.00753296	0.0623757
663	Methylobacterium adhaesivum	Al Fakher	Two apple	Day 0	Room	6	0.037844	0.0347898	0.0142029	0.0302248	0.00227007	0.103593
664	Methylobacterium adhaesivum	Al Fakher	Two apple	Day 05	Fridge	3	0.0523893	0.0572126	0.0330317	0.0283567	0.0111129	0.117698
665	Methylobacterium adhaesivum	Al Fakher	Two apple	Day 05	Pocket	3	0.018561	0.00799425	0.00461548	0.0218978	0.00943891	0.0243463
666	Methylobacterium adhaesivum	Al Fakher	Two apple	Day 05	Room	6	0.0326853	0.0200356	0.00817951	0.028684	0.00593472	0.0583784
667	Methylobacterium adhaesivum	Al Fakher	Two apple	Day 09	Fridge	6	0.0250409	0.0197593	0.0080667	0.0179864	0.00503018	0.0544258
668	Methylobacterium adhaesivum	Al Fakher	Two apple	Day 09	Pocket	6	0.037597	0.0137146	0.00559898	0.037353	0.0232932	0.059438
669	Methylobacterium adhaesivum	Al Fakher	Two apple	Day 09	Room	6	0.0420442	0.0209403	0.00854882	0.044762	0.00653595	0.0687214
670	Methylobacterium adhaesivum	Al Fakher	Two apple	Day 14	Fridge	6	0.00615533	0.00273878	0.0011181	0.00608773	0.00301144	0.00929049
671	Methylobacterium adhaesivum	Al Fakher	Two apple	Day 14	Pocket	6	0.00336853	0.00104575	0.000426925	0.00373559	0.00176678	0.00436636
672	Methylobacterium adhaesivum	Al Fakher	Two apple	Day 14	Room	6	0.00481051	0.00324177	0.00132345	0.00360934	0.00205817	0.00874804
673	Methylobacterium adhaesivum	Al Fakher	Watermelon flavor	Day 0	Fridge	6	0.0357427	0.045099	0.0184116	0.0185165	0.00011733	0.111979
674	Methylobacterium adhaesivum	Al Fakher	Watermelon flavor	Day 0	Pocket	6	0.057869	0.0365606	0.0149258	0.0555554	0.00414747	0.111805
675	Methylobacterium adhaesivum	Al Fakher	Watermelon flavor	Day 0	Room	6	0.0412322	0.0383343	0.0156499	0.0378547	0.000668271	0.0998594
676	Methylobacterium adhaesivum	Al Fakher	Watermelon flavor	Day 05	Fridge	5	0.0413833	0.00410856	0.00183741	0.0403701	0.0363636	0.0469108
677	Methylobacterium adhaesivum	Al Fakher	Watermelon flavor	Day 05	Pocket	6	0.0293586	0.0280776	0.0114626	0.0302249	0.000786782	0.0770756
678	Methylobacterium adhaesivum	Al Fakher	Watermelon flavor	Day 05	Room	6	0.0241587	0.0222971	0.00910276	0.0181342	0.00220022	0.0595745
679	Methylobacterium adhaesivum	Al Fakher	Watermelon flavor	Day 09	Fridge	6	0.0308973	0.0277692	0.0113367	0.027973	0.000909727	0.0647249
680	Methylobacterium adhaesivum	Al Fakher	Watermelon flavor	Day 09	Pocket	6	0.0535794	0.0649105	0.0264996	0.0343117	0.0001914	0.172165
681	Methylobacterium adhaesivum	Al Fakher	Watermelon flavor	Day 09	Room	6	0.0433481	0.0435216	0.0177676	0.0330699	0.00101697	0.108271
682	Methylobacterium adhaesivum	Al Fakher	Watermelon flavor	Day 14	Fridge	6	0.0055465	0.00640113	0.00261325	0.00298798	0	0.0142955
683	Methylobacterium adhaesivum	Al Fakher	Watermelon flavor	Day 14	Pocket	6	0.00425781	0.00427937	0.00174705	0.00371165	8.49e-05	0.0114341
684	Methylobacterium adhaesivum	Al Fakher	Watermelon flavor	Day 14	Room	6	0.00398311	0.00457171	0.00186639	0.00222172	5.95e-05	0.0108947
685	Methylobacterium adhaesivum	Fumari	Ambrosia	Day 0	Fridge	3	0.0144758	0.0154649	0.00892868	0.0126582	0	0.0307692
686	Methylobacterium adhaesivum	Fumari	Ambrosia	Day 0	Pocket	4	0.00162364	0.00195757	0.000978786	0.00127877	0	0.00393701
687	Methylobacterium adhaesivum	Fumari	Ambrosia	Day 0	Room	2	0.000716332	0.00101305	0.000716332	0.000716332	0	0.00143267
688	Methylobacterium adhaesivum	Fumari	Ambrosia	Day 05	Fridge	6	0.00466256	0.00424547	0.0017332	0.0045301	0	0.00956938
689	Methylobacterium adhaesivum	Fumari	Ambrosia	Day 05	Pocket	5	0.00485624	0.00470703	0.00210505	0.00547064	0	0.010453
690	Methylobacterium adhaesivum	Fumari	Ambrosia	Day 05	Room	6	0.003229	0.00544611	0.00222336	0.00104384	0	0.013986
691	Methylobacterium adhaesivum	Fumari	Ambrosia	Day 09	Fridge	6	0.0126019	0.0256525	0.0104726	0	0	0.064117
692	Methylobacterium adhaesivum	Fumari	Ambrosia	Day 09	Pocket	5	0.00120594	0.00221472	0.000990453	0	0	0.00510204
693	Methylobacterium adhaesivum	Fumari	Ambrosia	Day 09	Room	6	0.00224299	0.00350352	0.00143031	0.000862069	0	0.00900901
694	Methylobacterium adhaesivum	Fumari	Ambrosia	Day 14	Fridge	4	0.00134864	0.0015849	0.000792448	0.00116822	0	0.0030581
695	Methylobacterium adhaesivum	Fumari	Ambrosia	Day 14	Pocket	4	0.0233766	0.0256006	0.0128003	0.0137585	0.0049334	0.0610561
696	Methylobacterium adhaesivum	Fumari	Ambrosia	Day 14	Room	5	0.00670005	0.00695281	0.00310939	0.00738007	0	0.0163934
697	Methylobacterium adhaesivum	Fumari	Mint chocolate chill	Day 0	Fridge	6	0.0889716	0.0423277	0.0172802	0.086653	0.0399512	0.150628
698	Methylobacterium adhaesivum	Fumari	Mint chocolate chill	Day 0	Pocket	6	0.0992284	0.0336119	0.013722	0.111498	0.0488776	0.129148
699	Methylobacterium adhaesivum	Fumari	Mint chocolate chill	Day 0	Room	6	0.0807328	0.023302	0.00951301	0.0742596	0.0499643	0.109185
700	Methylobacterium adhaesivum	Fumari	Mint chocolate chill	Day 05	Fridge	6	0.15193	0.0981997	0.0400899	0.139393	0.0652532	0.327461
701	Methylobacterium adhaesivum	Fumari	Mint chocolate chill	Day 05	Pocket	5	0.120913	0.0670848	0.0300012	0.106846	0.0634681	0.236493
702	Methylobacterium adhaesivum	Fumari	Mint chocolate chill	Day 05	Room	6	0.106552	0.021954	0.00896267	0.100414	0.0768449	0.136355
703	Methylobacterium adhaesivum	Fumari	Mint chocolate chill	Day 09	Fridge	6	0.0691899	0.0107921	0.00440586	0.0692085	0.0522988	0.0818756
704	Methylobacterium adhaesivum	Fumari	Mint chocolate chill	Day 09	Pocket	6	0.0705194	0.0448019	0.0182903	0.0809162	0.0110649	0.113026
705	Methylobacterium adhaesivum	Fumari	Mint chocolate chill	Day 09	Room	6	0.0711281	0.0356412	0.0145505	0.0595847	0.0395865	0.13817
706	Methylobacterium adhaesivum	Fumari	Mint chocolate chill	Day 14	Fridge	6	0.0729684	0.0395979	0.0161658	0.0745072	0.0252263	0.11702
707	Methylobacterium adhaesivum	Fumari	Mint chocolate chill	Day 14	Pocket	6	0.096989	0.093926	0.0383451	0.0634741	0.0380657	0.284133
708	Methylobacterium adhaesivum	Fumari	Mint chocolate chill	Day 14	Room	6	0.0520632	0.0266285	0.0108711	0.0546877	0.0134178	0.0915965
709	Methylobacterium adhaesivum	Fumari	White gummi bear	Day 0	Fridge	6	0.0639536	0.038833	0.0158535	0.061161	0.0189669	0.126492
710	Methylobacterium adhaesivum	Fumari	White gummi bear	Day 0	Pocket	6	0.0788539	0.0152945	0.00624394	0.0799881	0.053633	0.097561
711	Methylobacterium adhaesivum	Fumari	White gummi bear	Day 0	Room	6	0.0700305	0.0362106	0.0147829	0.0643211	0.0306759	0.120962
712	Methylobacterium adhaesivum	Fumari	White gummi bear	Day 05	Fridge	6	0.118209	0.0478599	0.0195387	0.125904	0.0580008	0.173523
713	Methylobacterium adhaesivum	Fumari	White gummi bear	Day 05	Pocket	6	0.103654	0.0194837	0.0079542	0.105727	0.0771339	0.124101
714	Methylobacterium adhaesivum	Fumari	White gummi bear	Day 05	Room	6	0.150464	0.127185	0.0519229	0.101036	0.0615499	0.400841
715	Methylobacterium adhaesivum	Fumari	White gummi bear	Day 09	Fridge	6	0.0675314	0.0140391	0.00573144	0.0707215	0.0464721	0.0815053
716	Methylobacterium adhaesivum	Fumari	White gummi bear	Day 09	Pocket	6	0.0993551	0.0431757	0.0176264	0.094282	0.034036	0.165011
717	Methylobacterium adhaesivum	Fumari	White gummi bear	Day 09	Room	6	0.0807484	0.0347417	0.0141832	0.0715929	0.038961	0.136411
718	Methylobacterium adhaesivum	Fumari	White gummi bear	Day 14	Fridge	5	0.121349	0.0484465	0.0216659	0.131304	0.0407475	0.165438
719	Methylobacterium adhaesivum	Fumari	White gummi bear	Day 14	Pocket	6	0.119488	0.028947	0.0118176	0.112756	0.0829973	0.161957
720	Methylobacterium adhaesivum	Fumari	White gummi bear	Day 14	Room	6	0.106837	0.0229012	0.00934937	0.103375	0.0750258	0.13597
793	Paenibacillus amylolyticus	Al Fakher	Mint flavor	Day 0	Fridge	6	0.00388042	0.0043523	0.00177682	0.00213661	0	0.0117575
794	Paenibacillus amylolyticus	Al Fakher	Mint flavor	Day 0	Pocket	6	0.00242612	0.00128486	0.000524542	0.00242944	0.00096463	0.00407214
795	Paenibacillus amylolyticus	Al Fakher	Mint flavor	Day 0	Room	6	0.00826995	0.0156315	0.00638151	0.00244926	0	0.0399587
796	Paenibacillus amylolyticus	Al Fakher	Mint flavor	Day 05	Fridge	6	0.00356148	0.00413484	0.00168804	0.0024135	0	0.0107937
797	Paenibacillus amylolyticus	Al Fakher	Mint flavor	Day 05	Pocket	6	0.000946194	0.00107067	0.000437098	0.000847652	0	0.00290698
798	Paenibacillus amylolyticus	Al Fakher	Mint flavor	Day 05	Room	6	0.00662726	0.0111185	0.00453909	0.0028087	0.000259096	0.029108
799	Paenibacillus amylolyticus	Al Fakher	Mint flavor	Day 09	Fridge	6	0.00238165	0.00122464	0.000499959	0.00282938	0	0.00334391
800	Paenibacillus amylolyticus	Al Fakher	Mint flavor	Day 09	Pocket	6	0.00221081	0.00182981	0.000747015	0.0021015	0	0.0054444
801	Paenibacillus amylolyticus	Al Fakher	Mint flavor	Day 09	Room	6	0.00264843	0.00189834	0.000774995	0.002533	0.000593648	0.00525131
802	Paenibacillus amylolyticus	Al Fakher	Mint flavor	Day 14	Fridge	6	0.000541876	0.000317744	0.000129719	0.000520234	0.000110308	0.000972253
803	Paenibacillus amylolyticus	Al Fakher	Mint flavor	Day 14	Pocket	6	0.00110074	0.000928627	0.00037911	0.000811475	0.000255807	0.00288646
804	Paenibacillus amylolyticus	Al Fakher	Mint flavor	Day 14	Room	6	0.000675756	0.000295399	0.000120596	0.000762854	0.000244594	0.00103839
805	Paenibacillus amylolyticus	Al Fakher	Two apple	Day 0	Fridge	6	0.0043747	0.00510767	0.0020852	0.00362883	0	0.0142753
806	Paenibacillus amylolyticus	Al Fakher	Two apple	Day 0	Pocket	6	0.00404053	0.00236287	0.00096464	0.0046489	0	0.00687037
807	Paenibacillus amylolyticus	Al Fakher	Two apple	Day 0	Room	6	0.00798609	0.0056496	0.00230644	0.00786822	0.000407187	0.0153073
808	Paenibacillus amylolyticus	Al Fakher	Two apple	Day 05	Fridge	3	0.00502469	0.0033279	0.00192137	0.00391747	0.00239153	0.00876507
809	Paenibacillus amylolyticus	Al Fakher	Two apple	Day 05	Pocket	3	0.00608681	0.00255957	0.00147777	0.00729927	0.0031463	0.00781485
810	Paenibacillus amylolyticus	Al Fakher	Two apple	Day 05	Room	6	0.00253436	0.00310502	0.00126762	0.00130537	0	0.00836972
811	Paenibacillus amylolyticus	Al Fakher	Two apple	Day 09	Fridge	6	0.00903424	0.00397556	0.00162302	0.00841768	0.00446429	0.0146317
812	Paenibacillus amylolyticus	Al Fakher	Two apple	Day 09	Pocket	6	0.0124269	0.00762311	0.00311212	0.0105554	0.00522088	0.0264719
813	Paenibacillus amylolyticus	Al Fakher	Two apple	Day 09	Room	6	0.0148731	0.0127304	0.00519718	0.0103745	0.00399543	0.0370679
814	Paenibacillus amylolyticus	Al Fakher	Two apple	Day 14	Fridge	6	0.00170907	0.000835499	0.000341091	0.00174427	0.00066921	0.00273188
815	Paenibacillus amylolyticus	Al Fakher	Two apple	Day 14	Pocket	6	0.00120512	0.000473383	0.000193258	0.00127238	0.000432682	0.00186833
816	Paenibacillus amylolyticus	Al Fakher	Two apple	Day 14	Room	6	0.00110651	0.000689918	0.000281658	0.00136879	0.000178971	0.00179596
817	Paenibacillus amylolyticus	Al Fakher	Watermelon flavor	Day 0	Fridge	6	0.0103482	0.0119665	0.00488531	0.00697313	0.000306373	0.0325459
818	Paenibacillus amylolyticus	Al Fakher	Watermelon flavor	Day 0	Pocket	6	0.00517977	0.00430334	0.00175683	0.00494855	0	0.0120968
819	Paenibacillus amylolyticus	Al Fakher	Watermelon flavor	Day 0	Room	6	0.011509	0.00864805	0.00353055	0.00949624	0.0012766	0.0261019
820	Paenibacillus amylolyticus	Al Fakher	Watermelon flavor	Day 05	Fridge	5	0.00948961	0.00576976	0.00258031	0.0100925	0.0010101	0.0150862
821	Paenibacillus amylolyticus	Al Fakher	Watermelon flavor	Day 05	Pocket	6	0.00852422	0.0067064	0.00273788	0.00796028	0.00145426	0.0188394
822	Paenibacillus amylolyticus	Al Fakher	Watermelon flavor	Day 05	Room	6	0.00876648	0.00607798	0.00248132	0.0072038	0.00246792	0.0201315
823	Paenibacillus amylolyticus	Al Fakher	Watermelon flavor	Day 09	Fridge	6	0.00699626	0.00341548	0.00139436	0.00663245	0.00272526	0.0124213
824	Paenibacillus amylolyticus	Al Fakher	Watermelon flavor	Day 09	Pocket	6	0.0129169	0.00522104	0.00213148	0.0117257	0.00725376	0.0218834
825	Paenibacillus amylolyticus	Al Fakher	Watermelon flavor	Day 09	Room	6	0.00867235	0.00918675	0.00375048	0.00593669	0	0.0201788
826	Paenibacillus amylolyticus	Al Fakher	Watermelon flavor	Day 14	Fridge	6	0.000780752	0.000762232	0.00031118	0.000524832	7.15e-05	0.00181019
827	Paenibacillus amylolyticus	Al Fakher	Watermelon flavor	Day 14	Pocket	6	0.00062572	0.000474094	0.000193548	0.000751782	3.79e-05	0.00115748
828	Paenibacillus amylolyticus	Al Fakher	Watermelon flavor	Day 14	Room	6	0.000846969	0.000360097	0.000147009	0.000788122	0.000393612	0.00147324
829	Paenibacillus amylolyticus	Fumari	Ambrosia	Day 0	Fridge	3	0	0	0	0	0	0
830	Paenibacillus amylolyticus	Fumari	Ambrosia	Day 0	Pocket	4	0.00138889	0.00277778	0.00138889	0	0	0.00555556
831	Paenibacillus amylolyticus	Fumari	Ambrosia	Day 0	Room	2	0	0	0	0	0	0
832	Paenibacillus amylolyticus	Fumari	Ambrosia	Day 05	Fridge	6	0.00855371	0.0158358	0.00646494	0	0	0.0393701
833	Paenibacillus amylolyticus	Fumari	Ambrosia	Day 05	Pocket	5	0.00041483	0.000914858	0.000409137	0	0	0.00205128
834	Paenibacillus amylolyticus	Fumari	Ambrosia	Day 05	Room	6	0.0126888	0.0255832	0.0104443	0.00165017	0	0.0644817
835	Paenibacillus amylolyticus	Fumari	Ambrosia	Day 09	Fridge	6	0.00750322	0.0173279	0.0070741	0.000518672	0	0.0428571
836	Paenibacillus amylolyticus	Fumari	Ambrosia	Day 09	Pocket	5	0	0	0	0	0	0
837	Paenibacillus amylolyticus	Fumari	Ambrosia	Day 09	Room	6	0.00423729	0.0103792	0.00423729	0	0	0.0254237
838	Paenibacillus amylolyticus	Fumari	Ambrosia	Day 14	Fridge	4	0	0	0	0	0	0
839	Paenibacillus amylolyticus	Fumari	Ambrosia	Day 14	Pocket	4	0	0	0	0	0	0
840	Paenibacillus amylolyticus	Fumari	Ambrosia	Day 14	Room	5	0.00163934	0.00366569	0.00163934	0	0	0.00819672
841	Paenibacillus amylolyticus	Fumari	Mint chocolate chill	Day 0	Fridge	6	0.00177082	0.00112291	0.000458425	0.00154065	0.000753138	0.00389403
842	Paenibacillus amylolyticus	Fumari	Mint chocolate chill	Day 0	Pocket	6	0.000895909	0.00166489	0.000679688	0.000176825	0	0.00423765
843	Paenibacillus amylolyticus	Fumari	Mint chocolate chill	Day 0	Room	6	0.00208855	0.00211561	0.000863694	0.00178371	0	0.00552882
844	Paenibacillus amylolyticus	Fumari	Mint chocolate chill	Day 05	Fridge	6	0.000734107	0.000782701	0.000319536	0.00053083	0.000197537	0.00227753
845	Paenibacillus amylolyticus	Fumari	Mint chocolate chill	Day 05	Pocket	5	0.000642325	0.000446601	0.000199726	0.00079968	0	0.00108638
846	Paenibacillus amylolyticus	Fumari	Mint chocolate chill	Day 05	Room	6	0.0021803	0.00291056	0.00118823	0.00107462	0.00043083	0.00808413
847	Paenibacillus amylolyticus	Fumari	Mint chocolate chill	Day 09	Fridge	6	0.00252743	0.00208364	0.000850644	0.00177166	0.000170911	0.0051592
848	Paenibacillus amylolyticus	Fumari	Mint chocolate chill	Day 09	Pocket	6	0.00451651	0.00585787	0.00239147	0.00255511	0	0.0151405
849	Paenibacillus amylolyticus	Fumari	Mint chocolate chill	Day 09	Room	6	0.00294393	0.00398198	0.00162564	0.00135019	0	0.0105203
850	Paenibacillus amylolyticus	Fumari	Mint chocolate chill	Day 14	Fridge	6	0.00158466	0.00266529	0.0010881	0.000370975	0	0.00679274
851	Paenibacillus amylolyticus	Fumari	Mint chocolate chill	Day 14	Pocket	6	0.00324466	0.00330008	0.00134725	0.00309766	0	0.00853485
852	Paenibacillus amylolyticus	Fumari	Mint chocolate chill	Day 14	Room	6	0.00359917	0.00223131	0.000910929	0.00422857	0	0.00568182
853	Paenibacillus amylolyticus	Fumari	White gummi bear	Day 0	Fridge	6	0.00180661	0.00175684	0.000717227	0.00147265	0	0.00427276
854	Paenibacillus amylolyticus	Fumari	White gummi bear	Day 0	Pocket	6	0.00367259	0.00353733	0.00144411	0.00282721	0	0.00982067
855	Paenibacillus amylolyticus	Fumari	White gummi bear	Day 0	Room	6	0.00245839	0.00160007	0.000653227	0.00201644	0.000971345	0.00509338
856	Paenibacillus amylolyticus	Fumari	White gummi bear	Day 05	Fridge	6	0.00296716	0.00193014	0.000787975	0.00303948	0	0.00505334
857	Paenibacillus amylolyticus	Fumari	White gummi bear	Day 05	Pocket	6	0.00293566	0.00269305	0.00109943	0.00218628	0.000724113	0.00813422
858	Paenibacillus amylolyticus	Fumari	White gummi bear	Day 05	Room	6	0.0103765	0.0190422	0.00777393	0.0027618	0.00149571	0.049187
859	Paenibacillus amylolyticus	Fumari	White gummi bear	Day 09	Fridge	6	0.0021335	0.00209707	0.000856126	0.00146024	0.000121197	0.00609634
860	Paenibacillus amylolyticus	Fumari	White gummi bear	Day 09	Pocket	6	0.00265374	0.00171623	0.00070065	0.00228107	0.000994036	0.00513485
861	Paenibacillus amylolyticus	Fumari	White gummi bear	Day 09	Room	6	0.0198443	0.0460306	0.0187919	0.000895048	0	0.113763
862	Paenibacillus amylolyticus	Fumari	White gummi bear	Day 14	Fridge	5	0.00231572	0.00138818	0.000620813	0.00243133	0.000425291	0.00393657
863	Paenibacillus amylolyticus	Fumari	White gummi bear	Day 14	Pocket	6	0.0010844	0.00104668	0.000427307	0.000899007	0	0.00236314
864	Paenibacillus amylolyticus	Fumari	White gummi bear	Day 14	Room	6	0.00241587	0.00297818	0.00121584	0.00122111	0.000211536	0.00827057
865	Paenibacillus chondroitinus	Al Fakher	Mint flavor	Day 0	Fridge	6	0.0010704	0.00170726	0.000696987	0.000359498	0	0.00440906
866	Paenibacillus chondroitinus	Al Fakher	Mint flavor	Day 0	Pocket	6	0.00176141	0.00164915	0.000673262	0.00197765	0	0.0033504
867	Paenibacillus chondroitinus	Al Fakher	Mint flavor	Day 0	Room	6	0.00230738	0.00374136	0.0015274	0.000851489	0	0.00976086
868	Paenibacillus chondroitinus	Al Fakher	Mint flavor	Day 05	Fridge	6	0.00097285	0.00123838	0.000505565	0.000679483	0	0.00320829
869	Paenibacillus chondroitinus	Al Fakher	Mint flavor	Day 05	Pocket	6	0.0019347	0.00203294	0.000829943	0.00178124	0	0.00467644
870	Paenibacillus chondroitinus	Al Fakher	Mint flavor	Day 05	Room	6	0.000606158	0.000498723	0.000203603	0.000397654	0.000148055	0.00128866
871	Paenibacillus chondroitinus	Al Fakher	Mint flavor	Day 09	Fridge	6	0.00192366	0.00202252	0.00082569	0.00115083	0	0.00540054
872	Paenibacillus chondroitinus	Al Fakher	Mint flavor	Day 09	Pocket	6	0.00224532	0.002437	0.000994902	0.00200859	0	0.00672766
873	Paenibacillus chondroitinus	Al Fakher	Mint flavor	Day 09	Room	6	0.00241751	0.00323198	0.00131945	0.00107073	0.000439802	0.00890472
874	Paenibacillus chondroitinus	Al Fakher	Mint flavor	Day 14	Fridge	6	0.000421323	0.000314983	0.000128591	0.000381328	0	0.00097129
875	Paenibacillus chondroitinus	Al Fakher	Mint flavor	Day 14	Pocket	6	0.00013469	0.00021052	8.59e-05	4.43e-05	0	0.000543656
876	Paenibacillus chondroitinus	Al Fakher	Mint flavor	Day 14	Room	6	0.000270648	0.000309343	0.000126289	0.000185335	0	0.00088054
877	Paenibacillus chondroitinus	Al Fakher	Two apple	Day 0	Fridge	6	0.00467687	0.00534992	0.0021841	0.0035518	0	0.0134965
878	Paenibacillus chondroitinus	Al Fakher	Two apple	Day 0	Pocket	6	0.00325745	0.00437252	0.00178507	0.00171569	0	0.0110287
879	Paenibacillus chondroitinus	Al Fakher	Two apple	Day 0	Room	6	0.00170943	0.00262541	0.00107182	8.14e-05	0	0.00576412
880	Paenibacillus chondroitinus	Al Fakher	Two apple	Day 05	Fridge	3	0.00403628	0.00493454	0.00284896	0.00170823	0.000696439	0.00970418
881	Paenibacillus chondroitinus	Al Fakher	Two apple	Day 05	Pocket	3	0.00299925	0.0031566	0.00182246	0.00270514	0	0.00629261
882	Paenibacillus chondroitinus	Al Fakher	Two apple	Day 05	Room	6	0.00256311	0.00451315	0.00184248	0	0	0.0110811
883	Paenibacillus chondroitinus	Al Fakher	Two apple	Day 09	Fridge	6	0.00108795	0.00134208	0.000547902	0.000555556	0	0.00302725
884	Paenibacillus chondroitinus	Al Fakher	Two apple	Day 09	Pocket	6	0.00366643	0.00297812	0.00121581	0.00363546	0	0.00820691
885	Paenibacillus chondroitinus	Al Fakher	Two apple	Day 09	Room	6	0.00332663	0.00489918	0.00200008	0.0015949	0	0.012605
886	Paenibacillus chondroitinus	Al Fakher	Two apple	Day 14	Fridge	6	0.000590277	0.000395839	0.000161601	0.000629002	0.000110687	0.00113766
887	Paenibacillus chondroitinus	Al Fakher	Two apple	Day 14	Pocket	6	0.000330428	0.000248348	0.000101388	0.000286284	0	0.000747333
888	Paenibacillus chondroitinus	Al Fakher	Two apple	Day 14	Room	6	0.000909868	0.000882399	0.000360238	0.000843197	4.3e-05	0.00186556
889	Paenibacillus chondroitinus	Al Fakher	Watermelon flavor	Day 0	Fridge	6	0.00212625	0.00135965	0.000555075	0.00251043	0	0.00351989
890	Paenibacillus chondroitinus	Al Fakher	Watermelon flavor	Day 0	Pocket	6	0.00503997	0.00333669	0.0013622	0.00530614	0	0.00869565
891	Paenibacillus chondroitinus	Al Fakher	Watermelon flavor	Day 0	Room	6	0.00079998	0.00104338	0.000425956	0.000428099	0	0.00266709
892	Paenibacillus chondroitinus	Al Fakher	Watermelon flavor	Day 05	Fridge	5	0.00337885	0.00269666	0.00120598	0.00484914	0.000366166	0.00606061
893	Paenibacillus chondroitinus	Al Fakher	Watermelon flavor	Day 05	Pocket	6	0.00352192	0.00224444	0.000916288	0.00377215	0.000648929	0.00604002
894	Paenibacillus chondroitinus	Al Fakher	Watermelon flavor	Day 05	Room	6	0.00448536	0.00591723	0.0024157	0.00225295	0	0.0159652
895	Paenibacillus chondroitinus	Al Fakher	Watermelon flavor	Day 09	Fridge	6	0.00306302	0.00194541	0.00079421	0.00240106	0.0013069	0.00601819
896	Paenibacillus chondroitinus	Al Fakher	Watermelon flavor	Day 09	Pocket	6	0.00210782	0.00227187	0.000927486	0.00120534	0.000232342	0.00587714
897	Paenibacillus chondroitinus	Al Fakher	Watermelon flavor	Day 09	Room	6	0.003705	0.0047165	0.0019255	0.00173533	0.000354988	0.0127273
898	Paenibacillus chondroitinus	Al Fakher	Watermelon flavor	Day 14	Fridge	6	0.000186304	0.000175657	7.17e-05	0.000108788	3.57e-05	0.000463039
899	Paenibacillus chondroitinus	Al Fakher	Watermelon flavor	Day 14	Pocket	6	0.000178067	0.000153307	6.26e-05	0.00014042	0	0.000426439
900	Paenibacillus chondroitinus	Al Fakher	Watermelon flavor	Day 14	Room	6	0.000251887	0.000197763	8.07e-05	0.000193183	5.62e-05	0.000600498
901	Paenibacillus chondroitinus	Fumari	Ambrosia	Day 0	Fridge	3	0.00026499	0.000458976	0.00026499	0	0	0.00079497
902	Paenibacillus chondroitinus	Fumari	Ambrosia	Day 0	Pocket	4	0	0	0	0	0	0
903	Paenibacillus chondroitinus	Fumari	Ambrosia	Day 0	Room	2	0	0	0	0	0	0
904	Paenibacillus chondroitinus	Fumari	Ambrosia	Day 05	Fridge	6	0	0	0	0	0	0
905	Paenibacillus chondroitinus	Fumari	Ambrosia	Day 05	Pocket	5	0.00121872	0.00222509	0.00099509	0	0	0.00512821
906	Paenibacillus chondroitinus	Fumari	Ambrosia	Day 05	Room	6	0.00608391	0.00947601	0.00386856	0	0	0.019802
907	Paenibacillus chondroitinus	Fumari	Ambrosia	Day 09	Fridge	6	0	0	0	0	0	0
908	Paenibacillus chondroitinus	Fumari	Ambrosia	Day 09	Pocket	5	0	0	0	0	0	0
909	Paenibacillus chondroitinus	Fumari	Ambrosia	Day 09	Room	6	0	0	0	0	0	0
910	Paenibacillus chondroitinus	Fumari	Ambrosia	Day 14	Fridge	4	0.00443459	0.00886918	0.00443459	0	0	0.0177384
911	Paenibacillus chondroitinus	Fumari	Ambrosia	Day 14	Pocket	4	0.00257693	0.00355619	0.00177809	0.00123472	0	0.00783828
912	Paenibacillus chondroitinus	Fumari	Ambrosia	Day 14	Room	5	0.00182598	0.00315885	0.00141268	0	0	0.00729504
913	Paenibacillus chondroitinus	Fumari	Mint chocolate chill	Day 0	Fridge	6	0.00251689	0.0020629	0.000842175	0.00188772	0.000224115	0.00580913
914	Paenibacillus chondroitinus	Fumari	Mint chocolate chill	Day 0	Pocket	6	0.00184937	0.00039473	0.000161148	0.00181351	0.00137228	0.00242634
915	Paenibacillus chondroitinus	Fumari	Mint chocolate chill	Day 0	Room	6	0.00299467	0.00334774	0.00136671	0.00147792	0.000294464	0.00785153
916	Paenibacillus chondroitinus	Fumari	Mint chocolate chill	Day 05	Fridge	6	0.0019184	0.00194535	0.000794186	0.000951038	0.000414508	0.00537857
917	Paenibacillus chondroitinus	Fumari	Mint chocolate chill	Day 05	Pocket	5	0.00146011	0.00258558	0.00115631	0.000434552	0	0.00604458
918	Paenibacillus chondroitinus	Fumari	Mint chocolate chill	Day 05	Room	6	0.00222353	0.00263559	0.00107598	0.00113057	0.000313369	0.00711571
919	Paenibacillus chondroitinus	Fumari	Mint chocolate chill	Day 09	Fridge	6	0.00474352	0.00493153	0.00201329	0.00244738	0.000828072	0.0129717
920	Paenibacillus chondroitinus	Fumari	Mint chocolate chill	Day 09	Pocket	6	0.00140764	0.00182354	0.000744458	0.00114039	0	0.00494086
921	Paenibacillus chondroitinus	Fumari	Mint chocolate chill	Day 09	Room	6	0.0019128	0.00220811	0.000901455	0.00120507	0	0.0052459
922	Paenibacillus chondroitinus	Fumari	Mint chocolate chill	Day 14	Fridge	6	0.00545534	0.00549279	0.00224242	0.00381124	0.00128866	0.0163934
923	Paenibacillus chondroitinus	Fumari	Mint chocolate chill	Day 14	Pocket	6	0.00865755	0.00932026	0.00380498	0.00566625	0	0.0208507
924	Paenibacillus chondroitinus	Fumari	Mint chocolate chill	Day 14	Room	6	0.00775963	0.00645848	0.00263666	0.00950546	0	0.0145779
925	Paenibacillus chondroitinus	Fumari	White gummi bear	Day 0	Fridge	6	0.00273058	0.00197524	0.000806389	0.00297567	0.000174398	0.00562254
926	Paenibacillus chondroitinus	Fumari	White gummi bear	Day 0	Pocket	6	0.00151654	0.00157209	0.000641801	0.00122516	0	0.00374599
927	Paenibacillus chondroitinus	Fumari	White gummi bear	Day 0	Room	6	0.00410518	0.00223859	0.000913902	0.00420967	0.00113756	0.00710683
928	Paenibacillus chondroitinus	Fumari	White gummi bear	Day 05	Fridge	6	0.00389265	0.00305528	0.00124731	0.00393352	0.000374322	0.00815677
929	Paenibacillus chondroitinus	Fumari	White gummi bear	Day 05	Pocket	6	0.00409059	0.00373443	0.00152458	0.00361551	0.000169305	0.00847314
930	Paenibacillus chondroitinus	Fumari	White gummi bear	Day 05	Room	6	0.00159044	0.00177192	0.000723385	0.000639364	0.000408747	0.00472329
931	Paenibacillus chondroitinus	Fumari	White gummi bear	Day 09	Fridge	6	0.00270278	0.00163119	0.000665931	0.00272464	0.000511291	0.0044973
932	Paenibacillus chondroitinus	Fumari	White gummi bear	Day 09	Pocket	6	0.00350398	0.00287341	0.00117307	0.00321859	0	0.00725359
933	Paenibacillus chondroitinus	Fumari	White gummi bear	Day 09	Room	6	0.00104311	0.000928253	0.000378958	0.000806254	0	0.00258945
934	Paenibacillus chondroitinus	Fumari	White gummi bear	Day 14	Fridge	5	0.000742443	0.000577947	0.000258466	0.00058099	0	0.00155191
935	Paenibacillus chondroitinus	Fumari	White gummi bear	Day 14	Pocket	6	0.00124789	0.00118062	0.000481985	0.00105045	0.000217754	0.00334161
936	Paenibacillus chondroitinus	Fumari	White gummi bear	Day 14	Room	6	0.00163856	0.00149663	0.000610995	0.00109315	0.000236948	0.00379198
937	Paenibacillus lautus	Al Fakher	Mint flavor	Day 0	Fridge	6	0.00141176	0.00101589	0.000414735	0.00122979	0.000258866	0.00294768
938	Paenibacillus lautus	Al Fakher	Mint flavor	Day 0	Pocket	6	0.00124763	0.00122455	0.000499919	0.000866828	0	0.00310361
939	Paenibacillus lautus	Al Fakher	Mint flavor	Day 0	Room	6	0.00550988	0.0108834	0.00444314	0.00144666	0	0.0276611
940	Paenibacillus lautus	Al Fakher	Mint flavor	Day 05	Fridge	6	0.000820488	0.00098005	0.000400104	0.000578995	0	0.0024951
941	Paenibacillus lautus	Al Fakher	Mint flavor	Day 05	Pocket	6	0.00191944	0.0026384	0.00107712	0.000780455	0	0.0070598
942	Paenibacillus lautus	Al Fakher	Mint flavor	Day 05	Room	6	0.00147007	0.00142456	0.000581575	0.00124141	0	0.00322165
943	Paenibacillus lautus	Al Fakher	Mint flavor	Day 09	Fridge	6	0.00217011	0.00200723	0.000819447	0.00146212	0	0.00561142
944	Paenibacillus lautus	Al Fakher	Mint flavor	Day 09	Pocket	6	0.000947357	0.000801953	0.000327396	0.00116342	0	0.00172399
945	Paenibacillus lautus	Al Fakher	Mint flavor	Day 09	Room	6	0.00510458	0.00544747	0.00222392	0.00232499	0.000375094	0.0126443
946	Paenibacillus lautus	Al Fakher	Mint flavor	Day 14	Fridge	6	0.000275059	0.000237304	9.69e-05	0.000256383	0	0.000556936
947	Paenibacillus lautus	Al Fakher	Mint flavor	Day 14	Pocket	6	0.000244331	0.00034661	0.000141503	0.000114587	0	0.000940439
948	Paenibacillus lautus	Al Fakher	Mint flavor	Day 14	Room	6	0.000607326	0.000447558	0.000182715	0.000577012	0	0.00125441
949	Paenibacillus lautus	Al Fakher	Two apple	Day 0	Fridge	6	0.00419261	0.0058734	0.0023978	0.00250576	0	0.0151222
950	Paenibacillus lautus	Al Fakher	Two apple	Day 0	Pocket	6	0.0101239	0.0171018	0.00698177	0.00212041	0	0.0440207
951	Paenibacillus lautus	Al Fakher	Two apple	Day 0	Room	6	0.00192431	0.00202613	0.000827165	0.00157787	0	0.00517292
952	Paenibacillus lautus	Al Fakher	Two apple	Day 05	Fridge	3	0.00160743	0.00238907	0.00137933	0.000469557	0	0.00435275
953	Paenibacillus lautus	Al Fakher	Two apple	Day 05	Pocket	3	0.00661256	0.0114533	0.00661256	0	0	0.0198377
954	Paenibacillus lautus	Al Fakher	Two apple	Day 05	Room	6	0.00794104	0.00737889	0.00301242	0.00515163	0	0.0181081
955	Paenibacillus lautus	Al Fakher	Two apple	Day 09	Fridge	6	0.00610345	0.0049285	0.00201205	0.00564221	0	0.0116044
956	Paenibacillus lautus	Al Fakher	Two apple	Day 09	Pocket	6	0.00522902	0.00360278	0.00147083	0.00437934	0.00174086	0.0106238
957	Paenibacillus lautus	Al Fakher	Two apple	Day 09	Room	6	0.00555836	0.00450601	0.00183957	0.00402622	0.00169923	0.0134454
958	Paenibacillus lautus	Al Fakher	Two apple	Day 14	Fridge	6	0.00045258	0.000369565	0.000150874	0.000531107	0	0.000835422
959	Paenibacillus lautus	Al Fakher	Two apple	Day 14	Pocket	6	0.000306072	0.000319216	0.000130319	0.000247307	0	0.000839983
960	Paenibacillus lautus	Al Fakher	Two apple	Day 14	Room	6	0.000104832	9.84e-05	4.02e-05	9.56e-05	0	0.000225507
961	Paenibacillus lautus	Al Fakher	Watermelon flavor	Day 0	Fridge	6	0.0140891	0.0184257	0.00752225	0.00568731	0	0.0437639
962	Paenibacillus lautus	Al Fakher	Watermelon flavor	Day 0	Pocket	6	0.00394859	0.00347365	0.00141811	0.00333455	0.000233046	0.00810373
963	Paenibacillus lautus	Al Fakher	Watermelon flavor	Day 0	Room	6	0.00747947	0.0103363	0.00421979	0.00377093	0	0.0278001
964	Paenibacillus lautus	Al Fakher	Watermelon flavor	Day 05	Fridge	5	0.00376427	0.00108462	0.000485058	0.00402783	0.00228833	0.00484914
965	Paenibacillus lautus	Al Fakher	Watermelon flavor	Day 05	Pocket	6	0.00826802	0.00956516	0.00390496	0.00416249	0.000396616	0.0259638
966	Paenibacillus lautus	Al Fakher	Watermelon flavor	Day 05	Room	6	0.00911943	0.010027	0.00409349	0.00525969	0	0.0223938
967	Paenibacillus lautus	Al Fakher	Watermelon flavor	Day 09	Fridge	6	0.00527699	0.00609178	0.00248696	0.00441298	0	0.016515
968	Paenibacillus lautus	Al Fakher	Watermelon flavor	Day 09	Pocket	6	0.0114656	0.012505	0.00510513	0.00912825	0	0.0329619
969	Paenibacillus lautus	Al Fakher	Watermelon flavor	Day 09	Room	6	0.00624727	0.00578073	0.00235997	0.00559652	0	0.0159503
970	Paenibacillus lautus	Al Fakher	Watermelon flavor	Day 14	Fridge	6	0.000401321	0.000493525	0.000201481	0.000231175	0	0.00117
971	Paenibacillus lautus	Al Fakher	Watermelon flavor	Day 14	Pocket	6	0.000745115	0.000784532	0.000320284	0.000369488	6.46e-05	0.00207128
972	Paenibacillus lautus	Al Fakher	Watermelon flavor	Day 14	Room	6	0.00136666	0.00161197	0.000658084	0.000755677	0	0.0035172
973	Paenibacillus lautus	Fumari	Ambrosia	Day 0	Fridge	3	0.000156585	0.000271213	0.000156585	0	0	0.000469755
974	Paenibacillus lautus	Fumari	Ambrosia	Day 0	Pocket	4	0	0	0	0	0	0
975	Paenibacillus lautus	Fumari	Ambrosia	Day 0	Room	2	0	0	0	0	0	0
976	Paenibacillus lautus	Fumari	Ambrosia	Day 05	Fridge	6	0	0	0	0	0	0
977	Paenibacillus lautus	Fumari	Ambrosia	Day 05	Pocket	5	0	0	0	0	0	0
978	Paenibacillus lautus	Fumari	Ambrosia	Day 05	Room	6	0.00910383	0.0222997	0.00910383	0	0	0.054623
979	Paenibacillus lautus	Fumari	Ambrosia	Day 09	Fridge	6	0	0	0	0	0	0
980	Paenibacillus lautus	Fumari	Ambrosia	Day 09	Pocket	5	0	0	0	0	0	0
981	Paenibacillus lautus	Fumari	Ambrosia	Day 09	Room	6	0	0	0	0	0	0
982	Paenibacillus lautus	Fumari	Ambrosia	Day 14	Fridge	4	0	0	0	0	0	0
983	Paenibacillus lautus	Fumari	Ambrosia	Day 14	Pocket	4	0.000103135	0.000206271	0.000103135	0	0	0.000412541
984	Paenibacillus lautus	Fumari	Ambrosia	Day 14	Room	5	0.00150533	0.00336601	0.00150533	0	0	0.00752663
985	Paenibacillus lautus	Fumari	Mint chocolate chill	Day 0	Fridge	6	0.000174551	0.00042756	0.000174551	0	0	0.0010473
986	Paenibacillus lautus	Fumari	Mint chocolate chill	Day 0	Pocket	6	0.000361888	0.00066533	0.00027162	7.96e-05	0	0.00169506
987	Paenibacillus lautus	Fumari	Mint chocolate chill	Day 0	Room	6	6.79e-05	0.000166428	6.79e-05	0	0	0.000407664
988	Paenibacillus lautus	Fumari	Mint chocolate chill	Day 05	Fridge	6	0.000145703	0.000322916	0.00013183	0	0	0.000802227
989	Paenibacillus lautus	Fumari	Mint chocolate chill	Day 05	Pocket	5	0.000583048	0.000712759	0.000318756	0.000221148	0	0.00151114
990	Paenibacillus lautus	Fumari	Mint chocolate chill	Day 05	Room	6	0.000803875	0.000580203	0.000236867	0.00082951	0	0.00148455
991	Paenibacillus lautus	Fumari	Mint chocolate chill	Day 09	Fridge	6	0.000829908	0.0015278	0.000623724	4.76e-05	0	0.00383255
992	Paenibacillus lautus	Fumari	Mint chocolate chill	Day 09	Pocket	6	0.00138388	0.00153378	0.000626162	0.00118338	0	0.00309175
993	Paenibacillus lautus	Fumari	Mint chocolate chill	Day 09	Room	6	0.00121443	0.00189415	0.000773284	0.000339874	0	0.00480357
994	Paenibacillus lautus	Fumari	Mint chocolate chill	Day 14	Fridge	6	0.00225058	0.00551278	0.00225058	0	0	0.0135035
995	Paenibacillus lautus	Fumari	Mint chocolate chill	Day 14	Pocket	6	0.00221835	0.00467933	0.00191033	0	0	0.0116764
996	Paenibacillus lautus	Fumari	Mint chocolate chill	Day 14	Room	6	3.63e-05	8.88e-05	3.63e-05	0	0	0.000217581
997	Paenibacillus lautus	Fumari	White gummi bear	Day 0	Fridge	6	0.000159109	0.000389736	0.000159109	0	0	0.000954654
998	Paenibacillus lautus	Fumari	White gummi bear	Day 0	Pocket	6	0.000172149	0.000421677	0.000172149	0	0	0.00103289
999	Paenibacillus lautus	Fumari	White gummi bear	Day 0	Room	6	0.000463995	0.000842837	0.000344087	7.61e-05	0	0.00213969
1000	Paenibacillus lautus	Fumari	White gummi bear	Day 05	Fridge	6	0.000136354	0.000232195	9.48e-05	0	0	0.000561482
1001	Paenibacillus lautus	Fumari	White gummi bear	Day 05	Pocket	6	0.0002918	0.000534907	0.000218375	0	0	0.00132754
1002	Paenibacillus lautus	Fumari	White gummi bear	Day 05	Room	6	0.00046682	0.000950714	0.000388127	8.42e-05	0	0.00239639
1003	Paenibacillus lautus	Fumari	White gummi bear	Day 09	Fridge	6	0.000189785	0.000325382	0.000132836	3.03e-05	0	0.000822465
1004	Paenibacillus lautus	Fumari	White gummi bear	Day 09	Pocket	6	0	0	0	0	0	0
1005	Paenibacillus lautus	Fumari	White gummi bear	Day 09	Room	6	0.00276138	0.00650282	0.00265477	0	0	0.0160279
1006	Paenibacillus lautus	Fumari	White gummi bear	Day 14	Fridge	5	0.000628993	0.00131346	0.000587399	5.17e-05	0	0.00297703
1007	Paenibacillus lautus	Fumari	White gummi bear	Day 14	Pocket	6	0.000343564	0.00054755	0.000223536	0	0	0.00123394
1008	Paenibacillus lautus	Fumari	White gummi bear	Day 14	Room	6	7.87e-05	0.000101162	4.13e-05	3.95e-05	0	0.000245519
1009	Prevotella melaninogenica	Al Fakher	Mint flavor	Day 0	Fridge	6	3.54e-05	5.68e-05	2.32e-05	0	0	0.000129433
1010	Prevotella melaninogenica	Al Fakher	Mint flavor	Day 0	Pocket	6	1.33e-05	3.25e-05	1.33e-05	0	0	7.96e-05
1011	Prevotella melaninogenica	Al Fakher	Mint flavor	Day 0	Room	6	0	0	0	0	0	0
1012	Prevotella melaninogenica	Al Fakher	Mint flavor	Day 05	Fridge	6	0.000770995	0.00167437	0.000683559	0.000115115	0	0.0041841
1013	Prevotella melaninogenica	Al Fakher	Mint flavor	Day 05	Pocket	6	5.89e-05	9.34e-05	3.81e-05	0	0	0.000207641
1014	Prevotella melaninogenica	Al Fakher	Mint flavor	Day 05	Room	6	8.97e-05	0.000166116	6.78e-05	1.85e-05	0	0.000422756
1015	Prevotella melaninogenica	Al Fakher	Mint flavor	Day 09	Fridge	6	0	0	0	0	0	0
1016	Prevotella melaninogenica	Al Fakher	Mint flavor	Day 09	Pocket	6	0.000165059	0.00025467	0.000103968	4e-05	0	0.000638162
1017	Prevotella melaninogenica	Al Fakher	Mint flavor	Day 09	Room	6	5.23e-05	9.03e-05	3.69e-05	0	0	0.000219901
1018	Prevotella melaninogenica	Al Fakher	Mint flavor	Day 14	Fridge	6	0.000109988	0.000107377	4.38e-05	7.14e-05	0	0.000299155
1019	Prevotella melaninogenica	Al Fakher	Mint flavor	Day 14	Pocket	6	8.65e-05	0.000117312	4.79e-05	6.18e-05	0	0.000315327
1020	Prevotella melaninogenica	Al Fakher	Mint flavor	Day 14	Room	6	3.19e-05	3.88e-05	1.58e-05	2.05e-05	0	9.29e-05
1021	Prevotella melaninogenica	Al Fakher	Two apple	Day 0	Fridge	6	0	0	0	0	0	0
1022	Prevotella melaninogenica	Al Fakher	Two apple	Day 0	Pocket	6	3.92e-05	9.61e-05	3.92e-05	0	0	0.000235405
1023	Prevotella melaninogenica	Al Fakher	Two apple	Day 0	Room	6	1.7e-06	4.16e-06	1.7e-06	0	0	1.02e-05
1024	Prevotella melaninogenica	Al Fakher	Two apple	Day 05	Fridge	3	0.000113882	0.00019725	0.000113882	0	0	0.000341647
1025	Prevotella melaninogenica	Al Fakher	Two apple	Day 05	Pocket	3	0	0	0	0	0	0
1026	Prevotella melaninogenica	Al Fakher	Two apple	Day 05	Room	6	0.00135608	0.00308577	0.00125976	0	0	0.00764192
1027	Prevotella melaninogenica	Al Fakher	Two apple	Day 09	Fridge	6	0	0	0	0	0	0
1028	Prevotella melaninogenica	Al Fakher	Two apple	Day 09	Pocket	6	4.14e-05	0.000101529	4.14e-05	0	0	0.000248694
1029	Prevotella melaninogenica	Al Fakher	Two apple	Day 09	Room	6	0.000280434	0.000434478	0.000177375	0	0	0.000849618
1030	Prevotella melaninogenica	Al Fakher	Two apple	Day 14	Fridge	6	0.000502838	0.000989142	0.000403816	8.88e-05	0	0.00250627
1031	Prevotella melaninogenica	Al Fakher	Two apple	Day 14	Pocket	6	0.000107969	7.11e-05	2.9e-05	9.54e-05	3.47e-05	0.000209996
1032	Prevotella melaninogenica	Al Fakher	Two apple	Day 14	Room	6	9.5e-05	0.000132033	5.39e-05	5.33e-05	0	0.000357942
1033	Prevotella melaninogenica	Al Fakher	Watermelon flavor	Day 0	Fridge	6	0.000124575	0.000159934	6.53e-05	7.66e-05	0	0.000399521
1034	Prevotella melaninogenica	Al Fakher	Watermelon flavor	Day 0	Pocket	6	3.99e-05	9.78e-05	3.99e-05	0	0	0.000239464
1035	Prevotella melaninogenica	Al Fakher	Watermelon flavor	Day 0	Room	6	3.48e-05	5.89e-05	2.4e-05	0	0	0.000141844
1036	Prevotella melaninogenica	Al Fakher	Watermelon flavor	Day 05	Fridge	5	0.000215427	0.000295935	0.000132346	0	0	0.000572082
1037	Prevotella melaninogenica	Al Fakher	Watermelon flavor	Day 05	Pocket	6	1.94e-05	4.75e-05	1.94e-05	0	0	0.000116293
1038	Prevotella melaninogenica	Al Fakher	Watermelon flavor	Day 05	Room	6	0.000134576	0.000228101	9.31e-05	0	0	0.000550055
1039	Prevotella melaninogenica	Al Fakher	Watermelon flavor	Day 09	Fridge	6	6e-06	1.47e-05	6e-06	0	0	3.6e-05
1040	Prevotella melaninogenica	Al Fakher	Watermelon flavor	Day 09	Pocket	6	3.87e-05	9.49e-05	3.87e-05	0	0	0.000232342
1041	Prevotella melaninogenica	Al Fakher	Watermelon flavor	Day 09	Room	6	0.000160436	0.000367389	0.000149986	0	0	0.000909091
1042	Prevotella melaninogenica	Al Fakher	Watermelon flavor	Day 14	Fridge	6	5.12e-05	4.49e-05	1.83e-05	3.99e-05	0	0.000124309
1043	Prevotella melaninogenica	Al Fakher	Watermelon flavor	Day 14	Pocket	6	0.000854742	0.00120217	0.000490784	0.000281499	0	0.00303283
1044	Prevotella melaninogenica	Al Fakher	Watermelon flavor	Day 14	Room	6	3.07e-05	3.91e-05	1.6e-05	1.64e-05	0	9.52e-05
1045	Prevotella melaninogenica	Fumari	Ambrosia	Day 0	Fridge	3	0.013567	0.0127557	0.00736452	0.0153846	0	0.0253165
1046	Prevotella melaninogenica	Fumari	Ambrosia	Day 0	Pocket	4	0.00202827	0.00264258	0.00132129	0.00127877	0	0.00555556
1047	Prevotella melaninogenica	Fumari	Ambrosia	Day 0	Room	2	0	0	0	0	0	0
1048	Prevotella melaninogenica	Fumari	Ambrosia	Day 05	Fridge	6	0.00240366	0.00396095	0.00161705	0	0	0.00934579
1049	Prevotella melaninogenica	Fumari	Ambrosia	Day 05	Pocket	5	1.52e-06	3.41e-06	1.52e-06	0	0	7.62e-06
1050	Prevotella melaninogenica	Fumari	Ambrosia	Day 05	Room	6	0.00552918	0.0063218	0.00258086	0.00413223	0	0.013986
1051	Prevotella melaninogenica	Fumari	Ambrosia	Day 09	Fridge	6	0.00888639	0.0138198	0.00564189	0	0	0.0285714
1052	Prevotella melaninogenica	Fumari	Ambrosia	Day 09	Pocket	5	0.00394375	0.00806168	0.00360529	0.000442478	0	0.0183486
1053	Prevotella melaninogenica	Fumari	Ambrosia	Day 09	Room	6	0.00670413	0.0151262	0.00617523	0	0	0.0375
1054	Prevotella melaninogenica	Fumari	Ambrosia	Day 14	Fridge	4	0.000554324	0.00110865	0.000554324	0	0	0.0022173
1055	Prevotella melaninogenica	Fumari	Ambrosia	Day 14	Pocket	4	0.000759303	0.00125869	0.000629347	0.000206271	0	0.00262467
1056	Prevotella melaninogenica	Fumari	Ambrosia	Day 14	Room	5	0.000206645	0.000400493	0.000179106	0	0	0.000917431
1057	Prevotella melaninogenica	Fumari	Mint chocolate chill	Day 0	Fridge	6	0.000195258	0.000478283	0.000195258	0	0	0.00117155
1058	Prevotella melaninogenica	Fumari	Mint chocolate chill	Day 0	Pocket	6	0	0	0	0	0	0
1059	Prevotella melaninogenica	Fumari	Mint chocolate chill	Day 0	Room	6	0.000118963	0.000291398	0.000118963	0	0	0.000713776
1060	Prevotella melaninogenica	Fumari	Mint chocolate chill	Day 05	Fridge	6	7.99e-05	0.000165638	6.76e-05	0	0	0.000413736
1061	Prevotella melaninogenica	Fumari	Mint chocolate chill	Day 05	Pocket	5	1.45e-05	3.24e-05	1.45e-05	0	0	7.24e-05
1062	Prevotella melaninogenica	Fumari	Mint chocolate chill	Day 05	Room	6	2.02e-05	3.32e-05	1.36e-05	0	0	7.81e-05
1063	Prevotella melaninogenica	Fumari	Mint chocolate chill	Day 09	Fridge	6	0.00239974	0.00308301	0.00125863	0.00141302	0	0.00788726
1064	Prevotella melaninogenica	Fumari	Mint chocolate chill	Day 09	Pocket	6	0.00599386	0.0104386	0.00426154	0.00152086	0	0.0268004
1065	Prevotella melaninogenica	Fumari	Mint chocolate chill	Day 09	Room	6	0.0032062	0.00501526	0.00204747	0.000994103	0	0.0128227
1066	Prevotella melaninogenica	Fumari	Mint chocolate chill	Day 14	Fridge	6	0.00289332	0.00662497	0.00270463	0	0	0.0163934
1067	Prevotella melaninogenica	Fumari	Mint chocolate chill	Day 14	Pocket	6	0.000615006	0.00150645	0.000615006	0	0	0.00369004
1068	Prevotella melaninogenica	Fumari	Mint chocolate chill	Day 14	Room	6	0.00010078	0.000127822	5.22e-05	4.63e-05	0	0.000294464
1069	Prevotella melaninogenica	Fumari	White gummi bear	Day 0	Fridge	6	0.000127528	0.000188744	7.71e-05	4.36e-05	0	0.000477327
1070	Prevotella melaninogenica	Fumari	White gummi bear	Day 0	Pocket	6	0.000158481	0.000224536	9.17e-05	2.97e-05	0	0.00047672
1071	Prevotella melaninogenica	Fumari	White gummi bear	Day 0	Room	6	0.000148439	0.000208943	8.53e-05	7.14e-05	0	0.000565931
1072	Prevotella melaninogenica	Fumari	White gummi bear	Day 05	Fridge	6	0	0	0	0	0	0
1073	Prevotella melaninogenica	Fumari	White gummi bear	Day 05	Pocket	6	0	0	0	0	0	0
1074	Prevotella melaninogenica	Fumari	White gummi bear	Day 05	Room	6	7.1e-05	0.00011905	4.86e-05	0	0	0.000285022
1075	Prevotella melaninogenica	Fumari	White gummi bear	Day 09	Fridge	6	0.00135684	0.00223383	0.000911955	6.3e-05	0	0.00539676
1076	Prevotella melaninogenica	Fumari	White gummi bear	Day 09	Pocket	6	0.00231271	0.00320164	0.00130706	0.00114648	0	0.0084493
1077	Prevotella melaninogenica	Fumari	White gummi bear	Day 09	Room	6	0.00427711	0.00909883	0.00371458	0.000135099	0	0.0227273
1078	Prevotella melaninogenica	Fumari	White gummi bear	Day 14	Fridge	5	0	0	0	0	0	0
1079	Prevotella melaninogenica	Fumari	White gummi bear	Day 14	Pocket	6	3.93e-05	5.34e-05	2.18e-05	1.59e-05	0	0.000131285
1080	Prevotella melaninogenica	Fumari	White gummi bear	Day 14	Room	6	2.12e-05	5.19e-05	2.12e-05	0	0	0.000127049
1081	Propionibacterium acnes	Al Fakher	Mint flavor	Day 0	Fridge	6	0.00180818	0.00193481	0.000789883	0.00138424	0	0.00497421
1082	Propionibacterium acnes	Al Fakher	Mint flavor	Day 0	Pocket	6	0.00175885	0.00184533	0.000753352	0.0011887	0	0.00484778
1083	Propionibacterium acnes	Al Fakher	Mint flavor	Day 0	Room	6	0.000684297	0.00139423	0.000569194	0	0	0.00348473
1084	Propionibacterium acnes	Al Fakher	Mint flavor	Day 05	Fridge	6	0.000683502	0.000693463	0.000283105	0.000582694	0	0.00190103
1085	Propionibacterium acnes	Al Fakher	Mint flavor	Day 05	Pocket	6	0.00871122	0.0137406	0.00560956	0.00348427	0	0.0361296
1086	Propionibacterium acnes	Al Fakher	Mint flavor	Day 05	Room	6	0.00349398	0.00448016	0.00182902	0.00163101	0	0.011354
1087	Propionibacterium acnes	Al Fakher	Mint flavor	Day 09	Fridge	6	0.00432692	0.00902898	0.00368607	0.000627968	0	0.0226804
1088	Propionibacterium acnes	Al Fakher	Mint flavor	Day 09	Pocket	6	0.00091115	0.00198927	0.000812115	0	0	0.00494971
1089	Propionibacterium acnes	Al Fakher	Mint flavor	Day 09	Room	6	0.00187613	0.00361556	0.00147605	0.00018283	0	0.00912589
1090	Propionibacterium acnes	Al Fakher	Mint flavor	Day 14	Fridge	6	0.000398364	0.000495526	0.000202298	0.000224246	0	0.00121339
1091	Propionibacterium acnes	Al Fakher	Mint flavor	Day 14	Pocket	6	8.7e-05	0.000129306	5.28e-05	4.01e-05	0	0.000339583
1092	Propionibacterium acnes	Al Fakher	Mint flavor	Day 14	Room	6	0.000740897	0.00148888	0.000607834	0.000134813	0	0.00376453
1093	Propionibacterium acnes	Al Fakher	Two apple	Day 0	Fridge	6	0.00108378	0.00150477	0.00061432	0.000457218	0	0.00377358
1094	Propionibacterium acnes	Al Fakher	Two apple	Day 0	Pocket	6	0.000969738	0.00161512	0.00065937	0	0	0.00384686
1095	Propionibacterium acnes	Al Fakher	Two apple	Day 0	Room	6	0.00159174	0.00378299	0.0015444	0	0	0.00931126
1096	Propionibacterium acnes	Al Fakher	Two apple	Day 05	Fridge	3	0.014184	0.0135895	0.00784588	0.00819952	0.00461391	0.0297386
1097	Propionibacterium acnes	Al Fakher	Two apple	Day 05	Pocket	3	0.0110016	0.0098193	0.00566917	0.0141268	0	0.0188778
1098	Propionibacterium acnes	Al Fakher	Two apple	Day 05	Room	6	0.0387997	0.0662406	0.0270426	0.0146357	0	0.17284
1099	Propionibacterium acnes	Al Fakher	Two apple	Day 09	Fridge	6	0.00872058	0.00656758	0.0026812	0.00861552	0.0015873	0.0193452
1100	Propionibacterium acnes	Al Fakher	Two apple	Day 09	Pocket	6	0.000643447	0.000980517	0.000400295	0.000200803	0	0.00248694
1101	Propionibacterium acnes	Al Fakher	Two apple	Day 09	Room	6	0.00371586	0.00526626	0.00214994	0.00114271	0	0.0135566
1102	Propionibacterium acnes	Al Fakher	Two apple	Day 14	Fridge	6	0.000750491	0.000885908	0.00036167	0.000540358	0	0.00237977
1103	Propionibacterium acnes	Al Fakher	Two apple	Day 14	Pocket	6	0.000293168	0.000342405	0.000139786	0.000133107	0	0.00079325
1104	Propionibacterium acnes	Al Fakher	Two apple	Day 14	Room	6	0.000952165	0.00118172	0.000482434	0.000687083	0	0.0031571
1105	Propionibacterium acnes	Al Fakher	Watermelon flavor	Day 0	Fridge	6	0.00050841	0.000870731	0.000355474	7.66e-05	0	0.00219736
1106	Propionibacterium acnes	Al Fakher	Watermelon flavor	Day 0	Pocket	6	0.00383893	0.00646033	0.00263742	0.000579984	0	0.0162835
1107	Propionibacterium acnes	Al Fakher	Watermelon flavor	Day 0	Room	6	0.000653697	0.00160122	0.000653697	0	0	0.00392218
1108	Propionibacterium acnes	Al Fakher	Watermelon flavor	Day 05	Fridge	5	0.0128956	0.0131044	0.00586046	0.0136364	0	0.0332212
1109	Propionibacterium acnes	Al Fakher	Watermelon flavor	Day 05	Pocket	6	0.00225309	0.00216227	0.000882741	0.00222031	0	0.0045425
1110	Propionibacterium acnes	Al Fakher	Watermelon flavor	Day 05	Room	6	0.00804946	0.00876487	0.00357824	0.00647644	0	0.0239478
1111	Propionibacterium acnes	Al Fakher	Watermelon flavor	Day 09	Fridge	6	0.00449311	0.00412212	0.00168285	0.00320989	0	0.0110714
1112	Propionibacterium acnes	Al Fakher	Watermelon flavor	Day 09	Pocket	6	0.00341981	0.00594185	0.00242575	0.00135545	0	0.0154136
1113	Propionibacterium acnes	Al Fakher	Watermelon flavor	Day 09	Room	6	0.00624693	0.0104222	0.00425483	0.000333713	0	0.0254545
1114	Propionibacterium acnes	Al Fakher	Watermelon flavor	Day 14	Fridge	6	0.00168182	0.00252568	0.00103111	0.000211961	0	0.00584242
1115	Propionibacterium acnes	Al Fakher	Watermelon flavor	Day 14	Pocket	6	0.000522888	0.00120703	0.000492766	1.95e-05	0	0.00298507
1116	Propionibacterium acnes	Al Fakher	Watermelon flavor	Day 14	Room	6	0.000141142	0.00030381	0.00012403	1.11e-05	0	0.000759109
1117	Propionibacterium acnes	Fumari	Ambrosia	Day 0	Fridge	3	7.23e-05	0.000125175	7.23e-05	0	0	0.00021681
1118	Propionibacterium acnes	Fumari	Ambrosia	Day 0	Pocket	4	0.00290241	0.00368209	0.00184105	0.0019685	0	0.00767263
1119	Propionibacterium acnes	Fumari	Ambrosia	Day 0	Room	2	0	0	0	0	0	0
1120	Propionibacterium acnes	Fumari	Ambrosia	Day 05	Fridge	6	0	0	0	0	0	0
1121	Propionibacterium acnes	Fumari	Ambrosia	Day 05	Pocket	5	0.00402497	0.00650212	0.00290784	0.00112631	0	0.0153846
1122	Propionibacterium acnes	Fumari	Ambrosia	Day 05	Room	6	0.0122844	0.0128294	0.00523757	0.00947575	0	0.029703
1123	Propionibacterium acnes	Fumari	Ambrosia	Day 09	Fridge	6	0.000864454	0.00211747	0.000864454	0	0	0.00518672
1124	Propionibacterium acnes	Fumari	Ambrosia	Day 09	Pocket	5	0.00079646	0.00178094	0.00079646	0	0	0.0039823
1125	Propionibacterium acnes	Fumari	Ambrosia	Day 09	Room	6	0.00777796	0.0100915	0.00411985	0.00517241	0	0.0254237
1126	Propionibacterium acnes	Fumari	Ambrosia	Day 14	Fridge	4	0.0022173	0.00443459	0.0022173	0	0	0.00886918
1127	Propionibacterium acnes	Fumari	Ambrosia	Day 14	Pocket	4	0.00629433	0.00730955	0.00365477	0.00536919	0	0.0144389
1128	Propionibacterium acnes	Fumari	Ambrosia	Day 14	Room	5	0.00098401	0.00220031	0.00098401	0	0	0.00492005
1129	Propionibacterium acnes	Fumari	Mint chocolate chill	Day 0	Fridge	6	0.00735828	0.0162	0.00661364	0.000624142	0	0.0403723
1130	Propionibacterium acnes	Fumari	Mint chocolate chill	Day 0	Pocket	6	0.00293635	0.00407185	0.00166233	0.00137237	0.000693241	0.0112027
1131	Propionibacterium acnes	Fumari	Mint chocolate chill	Day 0	Room	6	0.000493378	0.000592881	0.000242043	0.000356815	0	0.00142755
1132	Propionibacterium acnes	Fumari	Mint chocolate chill	Day 05	Fridge	6	0.00607294	0.010588	0.00432253	0.00219741	0	0.0275894
1133	Propionibacterium acnes	Fumari	Mint chocolate chill	Day 05	Pocket	5	0.00185717	0.00218099	0.000975368	0.000695037	0	0.00463522
1134	Propionibacterium acnes	Fumari	Mint chocolate chill	Day 05	Room	6	0.00291413	0.00242121	0.000988454	0.00216441	0.000215415	0.00634006
1135	Propionibacterium acnes	Fumari	Mint chocolate chill	Day 09	Fridge	6	0.00101732	0.0021063	0.000859892	0.000139944	0	0.00529824
1136	Propionibacterium acnes	Fumari	Mint chocolate chill	Day 09	Pocket	6	0.000928804	0.00211638	0.000864008	0	0	0.0052403
1137	Propionibacterium acnes	Fumari	Mint chocolate chill	Day 09	Room	6	0.000383933	0.000733991	0.000299651	0	0	0.00183182
1138	Propionibacterium acnes	Fumari	Mint chocolate chill	Day 14	Fridge	6	0.000154381	0.000378154	0.000154381	0	0	0.000926283
1139	Propionibacterium acnes	Fumari	Mint chocolate chill	Day 14	Pocket	6	0.0105217	0.0174366	0.00711844	0.0025081	0	0.0446006
1140	Propionibacterium acnes	Fumari	Mint chocolate chill	Day 14	Room	6	0.00273365	0.00473697	0.00193386	0	0	0.0115566
1141	Propionibacterium acnes	Fumari	White gummi bear	Day 0	Fridge	6	0.000741745	0.000824746	0.000336701	0.000489315	8.72e-05	0.00238663
1142	Propionibacterium acnes	Fumari	White gummi bear	Day 0	Pocket	6	0.00253855	0.00345005	0.00140848	0.00168782	0	0.00909091
1143	Propionibacterium acnes	Fumari	White gummi bear	Day 0	Room	6	0.00134047	0.00156849	0.000640331	0.000839122	0	0.00426509
1144	Propionibacterium acnes	Fumari	White gummi bear	Day 05	Fridge	6	0.00155989	0.00157174	0.000641659	0.00136711	0	0.00410651
1145	Propionibacterium acnes	Fumari	White gummi bear	Day 05	Pocket	6	0.0049265	0.00437254	0.00178508	0.0028999	0.00155247	0.0122897
1146	Propionibacterium acnes	Fumari	White gummi bear	Day 05	Room	6	0.00111878	0.00132789	0.000542107	0.000600645	0	0.00324707
1147	Propionibacterium acnes	Fumari	White gummi bear	Day 09	Fridge	6	0.00174531	0.00366068	0.00149447	0.00034058	0	0.00920324
1148	Propionibacterium acnes	Fumari	White gummi bear	Day 09	Pocket	6	0.000910319	0.00182359	0.00074448	0	0	0.00455898
1149	Propionibacterium acnes	Fumari	White gummi bear	Day 09	Room	6	0.000814179	0.00174304	0.000711593	0	0	0.00434468
1150	Propionibacterium acnes	Fumari	White gummi bear	Day 14	Fridge	5	0.00130302	0.00089658	0.000400963	0.00144845	0	0.00232396
1151	Propionibacterium acnes	Fumari	White gummi bear	Day 14	Pocket	6	0.00109756	0.00164891	0.000673165	0.000115854	0	0.00372792
1152	Propionibacterium acnes	Fumari	White gummi bear	Day 14	Room	6	0.00250061	0.00326935	0.00133471	0.000959095	0.000157965	0.00856594
1153	Pseudomonas veronii	Al Fakher	Mint flavor	Day 0	Fridge	6	0.00180286	0.00202315	0.000825947	0.000823605	0	0.00496763
1154	Pseudomonas veronii	Al Fakher	Mint flavor	Day 0	Pocket	6	0.00122621	0.000693018	0.000282924	0.00104318	0.000375799	0.0023874
1155	Pseudomonas veronii	Al Fakher	Mint flavor	Day 0	Room	6	0.00201465	0.00278502	0.00113698	0.000834396	0	0.0070028
1156	Pseudomonas veronii	Al Fakher	Mint flavor	Day 05	Fridge	6	0.00187094	0.00417401	0.00170403	0	0	0.0103619
1157	Pseudomonas veronii	Al Fakher	Mint flavor	Day 05	Pocket	6	0.000989287	0.00087063	0.000355433	0.00075221	0	0.00227502
1158	Pseudomonas veronii	Al Fakher	Mint flavor	Day 05	Room	6	0.00101671	0.00148813	0.000607527	0.000323056	0	0.00386598
1159	Pseudomonas veronii	Al Fakher	Mint flavor	Day 09	Fridge	6	0.00189797	0.00172141	0.000702761	0.00190222	0	0.00477804
1160	Pseudomonas veronii	Al Fakher	Mint flavor	Day 09	Pocket	6	0.00297584	0.00466762	0.00190555	0.000824644	0	0.0121251
1161	Pseudomonas veronii	Al Fakher	Mint flavor	Day 09	Room	6	0.00166096	0.00208272	0.000850268	0.000860657	0	0.00516585
1162	Pseudomonas veronii	Al Fakher	Mint flavor	Day 14	Fridge	6	0.000732261	0.000293585	0.000119856	0.000808335	0.000342808	0.00104191
1163	Pseudomonas veronii	Al Fakher	Mint flavor	Day 14	Pocket	6	0.000346325	0.00023707	9.68e-05	0.00038266	0	0.000571429
1164	Pseudomonas veronii	Al Fakher	Mint flavor	Day 14	Room	6	0.000371686	0.000478456	0.000195329	0.000215217	0	0.00127936
1165	Pseudomonas veronii	Al Fakher	Two apple	Day 0	Fridge	6	0.000703634	0.000744855	0.000304086	0.000539758	0	0.00188679
1166	Pseudomonas veronii	Al Fakher	Two apple	Day 0	Pocket	6	0.000659845	0.000839138	0.000342576	0.000390396	0	0.00207534
1167	Pseudomonas veronii	Al Fakher	Two apple	Day 0	Room	6	0.00318121	0.00503452	0.00205533	3.56e-05	0	0.0113305
1168	Pseudomonas veronii	Al Fakher	Two apple	Day 05	Fridge	3	0.00216376	0.00374775	0.00216376	0	0	0.00649129
1169	Pseudomonas veronii	Al Fakher	Two apple	Day 05	Pocket	3	0.000699178	0.00121101	0.000699178	0	0	0.00209754
1170	Pseudomonas veronii	Al Fakher	Two apple	Day 05	Room	6	0.000675676	0.00165506	0.000675676	0	0	0.00405405
1171	Pseudomonas veronii	Al Fakher	Two apple	Day 09	Fridge	6	0.00535765	0.00580622	0.00237038	0.00397766	0	0.0151362
1172	Pseudomonas veronii	Al Fakher	Two apple	Day 09	Pocket	6	0.00234607	0.00179001	0.000730769	0.00221573	0	0.00456413
1173	Pseudomonas veronii	Al Fakher	Two apple	Day 09	Room	6	0.00267839	0.00357028	0.00145756	0.00148805	0	0.00934579
1174	Pseudomonas veronii	Al Fakher	Two apple	Day 14	Fridge	6	0.000295278	0.000367387	0.000149985	0.000146175	0	0.000835422
1175	Pseudomonas veronii	Al Fakher	Two apple	Day 14	Pocket	6	0.000147982	0.00013129	5.36e-05	0.000153006	0	0.000311883
1176	Pseudomonas veronii	Al Fakher	Two apple	Day 14	Room	6	0.000170922	0.000217942	8.9e-05	6.62e-05	0	0.000492015
1177	Pseudomonas veronii	Al Fakher	Watermelon flavor	Day 0	Fridge	6	0.000940172	0.00117954	0.000481544	0.000459559	0	0.00272639
1178	Pseudomonas veronii	Al Fakher	Watermelon flavor	Day 0	Pocket	6	0.00194849	0.00214094	0.000874035	0.00139301	0	0.00594273
1179	Pseudomonas veronii	Al Fakher	Watermelon flavor	Day 0	Room	6	0.000256366	0.000228984	9.35e-05	0.000290799	0	0.000531067
1180	Pseudomonas veronii	Al Fakher	Watermelon flavor	Day 05	Fridge	5	0.00226801	0.00306663	0.00137144	0.000183083	0	0.00630782
1181	Pseudomonas veronii	Al Fakher	Watermelon flavor	Day 05	Pocket	6	0.000578796	0.000550857	0.000224886	0.000575809	0	0.00139082
1182	Pseudomonas veronii	Al Fakher	Watermelon flavor	Day 05	Room	6	0.00252791	0.00277362	0.00113233	0.0024453	0	0.005341
1183	Pseudomonas veronii	Al Fakher	Watermelon flavor	Day 09	Fridge	6	0.0042705	0.00857833	0.00350209	0.00087127	0	0.0216662
1184	Pseudomonas veronii	Al Fakher	Watermelon flavor	Day 09	Pocket	6	0.000345937	0.000275655	0.000112536	0.000454121	0	0.000627845
1185	Pseudomonas veronii	Al Fakher	Watermelon flavor	Day 09	Room	6	0.000508715	0.00108155	0.000441539	0	0	0.0026973
1186	Pseudomonas veronii	Al Fakher	Watermelon flavor	Day 14	Fridge	6	0.000359349	0.000483747	0.000197489	0.000147111	0	0.00118093
1187	Pseudomonas veronii	Al Fakher	Watermelon flavor	Day 14	Pocket	6	8.11e-05	9.34e-05	3.81e-05	5.88e-05	0	0.000265373
1188	Pseudomonas veronii	Al Fakher	Watermelon flavor	Day 14	Room	6	0.000174662	0.000238491	9.74e-05	4.76e-05	0	0.000523817
1189	Pseudomonas veronii	Fumari	Ambrosia	Day 0	Fridge	3	2.41e-05	4.17e-05	2.41e-05	0	0	7.23e-05
1190	Pseudomonas veronii	Fumari	Ambrosia	Day 0	Pocket	4	0	0	0	0	0	0
1191	Pseudomonas veronii	Fumari	Ambrosia	Day 0	Room	2	0	0	0	0	0	0
1192	Pseudomonas veronii	Fumari	Ambrosia	Day 05	Fridge	6	0.00490196	0.0120073	0.00490196	0	0	0.0294118
1193	Pseudomonas veronii	Fumari	Ambrosia	Day 05	Pocket	5	0.0021937	0.0029166	0.00130434	0.00112631	0	0.00696864
1194	Pseudomonas veronii	Fumari	Ambrosia	Day 05	Room	6	0	0	0	0	0	0
1195	Pseudomonas veronii	Fumari	Ambrosia	Day 09	Fridge	6	0.0155923	0.0338792	0.0138311	0	0	0.0843373
1196	Pseudomonas veronii	Fumari	Ambrosia	Day 09	Pocket	5	0	0	0	0	0	0
1197	Pseudomonas veronii	Fumari	Ambrosia	Day 09	Room	6	0.000574713	0.00140775	0.000574713	0	0	0.00344828
1198	Pseudomonas veronii	Fumari	Ambrosia	Day 14	Fridge	4	0.0134346	0.0268692	0.0134346	0	0	0.0537383
1199	Pseudomonas veronii	Fumari	Ambrosia	Day 14	Pocket	4	3e-05	5.99e-05	3e-05	0	0	0.000119847
1200	Pseudomonas veronii	Fumari	Ambrosia	Day 14	Room	5	0.0021898	0.00356319	0.00159351	0	0	0.00819672
1201	Pseudomonas veronii	Fumari	Mint chocolate chill	Day 0	Fridge	6	0.00140544	0.00115728	0.000472458	0.000987496	0.000224115	0.00325567
1202	Pseudomonas veronii	Fumari	Mint chocolate chill	Day 0	Pocket	6	0.000626368	0.000655921	0.000267779	0.000581783	0	0.00175131
1203	Pseudomonas veronii	Fumari	Mint chocolate chill	Day 0	Room	6	0.00159387	0.00148083	0.000604546	0.00112332	0	0.00387399
1204	Pseudomonas veronii	Fumari	Mint chocolate chill	Day 05	Fridge	6	0.0035096	0.00192072	0.000784132	0.00396888	0.000829016	0.00613468
1205	Pseudomonas veronii	Fumari	Mint chocolate chill	Day 05	Pocket	5	0.000775856	0.000999603	0.000447036	0.000577547	0	0.00243263
1206	Pseudomonas veronii	Fumari	Mint chocolate chill	Day 05	Room	6	0.00219667	0.00147055	0.000600348	0.00193493	0.000525592	0.00481805
1207	Pseudomonas veronii	Fumari	Mint chocolate chill	Day 09	Fridge	6	0.00406656	0.00229838	0.000938308	0.00349284	0.00190531	0.00769099
1208	Pseudomonas veronii	Fumari	Mint chocolate chill	Day 09	Pocket	6	0.00227709	0.00346461	0.00141442	0.00126252	0.000149723	0.00926441
1209	Pseudomonas veronii	Fumari	Mint chocolate chill	Day 09	Room	6	0.00393799	0.00452315	0.00184657	0.00188189	0	0.0112385
1210	Pseudomonas veronii	Fumari	Mint chocolate chill	Day 14	Fridge	6	0.00107798	0.0026405	0.00107798	0	0	0.00646788
1211	Pseudomonas veronii	Fumari	Mint chocolate chill	Day 14	Pocket	6	0.00236208	0.00348542	0.00142292	0.00122529	0	0.0089843
1212	Pseudomonas veronii	Fumari	Mint chocolate chill	Day 14	Room	6	0.00242017	0.00246357	0.00100575	0.00170404	0	0.00708163
1213	Pseudomonas veronii	Fumari	White gummi bear	Day 0	Fridge	6	0.00124515	0.00219453	0.000895913	0.000389995	0	0.00569029
1214	Pseudomonas veronii	Fumari	White gummi bear	Day 0	Pocket	6	0.00252216	0.00478447	0.00195325	0.000614956	0	0.0121951
1215	Pseudomonas veronii	Fumari	White gummi bear	Day 0	Room	6	0.00197994	0.00147927	0.000603908	0.00191182	0.000456459	0.00374446
1216	Pseudomonas veronii	Fumari	White gummi bear	Day 05	Fridge	6	0.00132425	0.000951035	0.000388258	0.00117587	9.95e-05	0.00250241
1217	Pseudomonas veronii	Fumari	White gummi bear	Day 05	Pocket	6	0.00143687	0.00126505	0.000516456	0.00107381	0	0.00362057
1218	Pseudomonas veronii	Fumari	White gummi bear	Day 05	Room	6	0.000480364	0.000699768	0.000285679	0.000213959	0	0.00188932
1219	Pseudomonas veronii	Fumari	White gummi bear	Day 09	Fridge	6	0.00108572	0.000924542	0.000377443	0.0010703	8.52e-05	0.00218155
1220	Pseudomonas veronii	Fumari	White gummi bear	Day 09	Pocket	6	0.00210748	0.00254538	0.00103915	0.00120065	0	0.00597676
1221	Pseudomonas veronii	Fumari	White gummi bear	Day 09	Room	6	0.00178114	0.00289299	0.00118106	0.000362056	0	0.00729755
1222	Pseudomonas veronii	Fumari	White gummi bear	Day 14	Fridge	5	0.00145866	0.00168616	0.000754072	0.00058099	0	0.00393151
1223	Pseudomonas veronii	Fumari	White gummi bear	Day 14	Pocket	6	0.0034431	0.00123032	0.000502276	0.003988	0.00157542	0.00451399
1224	Pseudomonas veronii	Fumari	White gummi bear	Day 14	Room	6	0.00241238	0.00311614	0.00127216	0.00101981	0.000687454	0.00863931
1225	Pseudomonas viridiflava	Al Fakher	Mint flavor	Day 0	Fridge	6	0.00142966	0.00177316	0.000723891	0.00085831	0	0.00453154
1226	Pseudomonas viridiflava	Al Fakher	Mint flavor	Day 0	Pocket	6	0.000760567	0.000806857	0.000329398	0.000561089	0	0.00188993
1227	Pseudomonas viridiflava	Al Fakher	Mint flavor	Day 0	Room	6	0.00030837	0.000621076	0.000253553	0	0	0.00155263
1228	Pseudomonas viridiflava	Al Fakher	Mint flavor	Day 05	Fridge	6	0.000998203	0.00156317	0.000638164	0.000386146	0	0.00402116
1229	Pseudomonas viridiflava	Al Fakher	Mint flavor	Day 05	Pocket	6	0.000314885	0.000387849	0.000158339	0.000168464	0	0.000895736
1230	Pseudomonas viridiflava	Al Fakher	Mint flavor	Day 05	Room	6	0.000805908	0.00127401	0.000520111	0.000157801	0	0.00322165
1231	Pseudomonas viridiflava	Al Fakher	Mint flavor	Day 09	Fridge	6	0.000280503	0.000247322	0.000100969	0.000311264	0	0.000600189
1232	Pseudomonas viridiflava	Al Fakher	Mint flavor	Day 09	Pocket	6	0.000174081	0.000312581	0.000127611	4.31e-05	0	0.000798339
1233	Pseudomonas viridiflava	Al Fakher	Mint flavor	Day 09	Room	6	0.00102891	0.00150769	0.000615512	0.000276604	0	0.0037511
1234	Pseudomonas viridiflava	Al Fakher	Mint flavor	Day 14	Fridge	6	0.000391908	0.000536955	0.000219211	0.000195769	0	0.00141725
1235	Pseudomonas viridiflava	Al Fakher	Mint flavor	Day 14	Pocket	6	0.000403928	0.000330406	0.000134888	0.000299508	4.85e-05	0.000923077
1236	Pseudomonas viridiflava	Al Fakher	Mint flavor	Day 14	Room	6	0.000128811	0.000185552	7.58e-05	3.51e-05	0	0.000456913
1237	Pseudomonas viridiflava	Al Fakher	Two apple	Day 0	Fridge	6	0.000213174	0.000522168	0.000213174	0	0	0.00127904
1238	Pseudomonas viridiflava	Al Fakher	Two apple	Day 0	Pocket	6	0.000875162	0.00143815	0.000587123	0.000143475	0	0.00361598
1239	Pseudomonas viridiflava	Al Fakher	Two apple	Day 0	Room	6	0	0	0	0	0	0
1240	Pseudomonas viridiflava	Al Fakher	Two apple	Day 05	Fridge	3	0.00115285	0.00104861	0.000605416	0.00140867	0	0.00204988
1241	Pseudomonas viridiflava	Al Fakher	Two apple	Day 05	Pocket	3	0	0	0	0	0	0
1242	Pseudomonas viridiflava	Al Fakher	Two apple	Day 05	Room	6	0.000846238	0.00207285	0.000846238	0	0	0.00507743
1243	Pseudomonas viridiflava	Al Fakher	Two apple	Day 09	Fridge	6	0.0161824	0.038055	0.0155359	0.000727802	0	0.0938446
1244	Pseudomonas viridiflava	Al Fakher	Two apple	Day 09	Pocket	6	0.00147435	0.00177251	0.000723625	0.00073476	0	0.00410771
1245	Pseudomonas viridiflava	Al Fakher	Two apple	Day 09	Room	6	0.00303817	0.00559484	0.00228408	0.000783276	0.000398724	0.0144435
1246	Pseudomonas viridiflava	Al Fakher	Two apple	Day 14	Fridge	6	9.91e-05	0.000208887	8.53e-05	0	0	0.000521249
1247	Pseudomonas viridiflava	Al Fakher	Two apple	Day 14	Pocket	6	0.000261992	0.000373256	0.000152381	0.00011578	0	0.00098998
1248	Pseudomonas viridiflava	Al Fakher	Two apple	Day 14	Room	6	0.000145107	0.000176639	7.21e-05	0.000102503	0	0.000429719
1249	Pseudomonas viridiflava	Al Fakher	Watermelon flavor	Day 0	Fridge	6	0.00107528	0.00140988	0.000575582	0.000584226	0	0.00352328
1250	Pseudomonas viridiflava	Al Fakher	Watermelon flavor	Day 0	Pocket	6	0.000366476	0.000659921	0.000269412	0	0	0.00163132
1251	Pseudomonas viridiflava	Al Fakher	Watermelon flavor	Day 0	Room	6	0.000193103	0.000300705	0.000122762	0	0	0.000627549
1252	Pseudomonas viridiflava	Al Fakher	Watermelon flavor	Day 05	Fridge	5	0.000512633	0.00114628	0.000512633	0	0	0.00256316
1253	Pseudomonas viridiflava	Al Fakher	Watermelon flavor	Day 05	Pocket	6	0.000107519	0.000211572	8.64e-05	0	0	0.000528821
1254	Pseudomonas viridiflava	Al Fakher	Watermelon flavor	Day 05	Room	6	0.000136949	0.000335455	0.000136949	0	0	0.000821693
1255	Pseudomonas viridiflava	Al Fakher	Watermelon flavor	Day 09	Fridge	6	0.000923878	0.00190504	0.000777731	0.00012015	0	0.00479198
1256	Pseudomonas viridiflava	Al Fakher	Watermelon flavor	Day 09	Pocket	6	0.000446418	0.000706767	0.000288536	0	0	0.00156961
1257	Pseudomonas viridiflava	Al Fakher	Watermelon flavor	Day 09	Room	6	8.99e-05	0.000161707	6.6e-05	0	0	0.0003996
1258	Pseudomonas viridiflava	Al Fakher	Watermelon flavor	Day 14	Fridge	6	0.000106662	0.000138186	5.64e-05	4.2e-05	0	0.000310771
1259	Pseudomonas viridiflava	Al Fakher	Watermelon flavor	Day 14	Pocket	6	0.000582264	0.00105164	0.00042933	6.46e-05	0	0.00265373
1260	Pseudomonas viridiflava	Al Fakher	Watermelon flavor	Day 14	Room	6	7.26e-05	8.52e-05	3.48e-05	5.78e-05	0	0.000224921
1261	Pseudomonas viridiflava	Fumari	Ambrosia	Day 0	Fridge	3	1.2e-05	2.09e-05	1.2e-05	0	0	3.61e-05
1262	Pseudomonas viridiflava	Fumari	Ambrosia	Day 0	Pocket	4	0	0	0	0	0	0
1263	Pseudomonas viridiflava	Fumari	Ambrosia	Day 0	Room	2	0	0	0	0	0	0
1264	Pseudomonas viridiflava	Fumari	Ambrosia	Day 05	Fridge	6	0	0	0	0	0	0
1265	Pseudomonas viridiflava	Fumari	Ambrosia	Day 05	Pocket	5	0	0	0	0	0	0
1266	Pseudomonas viridiflava	Fumari	Ambrosia	Day 05	Room	6	0.00688705	0.0168698	0.00688705	0	0	0.0413223
1267	Pseudomonas viridiflava	Fumari	Ambrosia	Day 09	Fridge	6	0.000345781	0.000846988	0.000345781	0	0	0.00207469
1268	Pseudomonas viridiflava	Fumari	Ambrosia	Day 09	Pocket	5	0	0	0	0	0	0
1269	Pseudomonas viridiflava	Fumari	Ambrosia	Day 09	Room	6	0	0	0	0	0	0
1270	Pseudomonas viridiflava	Fumari	Ambrosia	Day 14	Fridge	4	0.000764526	0.00152905	0.000764526	0	0	0.0030581
1271	Pseudomonas viridiflava	Fumari	Ambrosia	Day 14	Pocket	4	0.00907591	0.0181518	0.00907591	0	0	0.0363036
1272	Pseudomonas viridiflava	Fumari	Ambrosia	Day 14	Room	5	0	0	0	0	0	0
1273	Pseudomonas viridiflava	Fumari	Mint chocolate chill	Day 0	Fridge	6	0.00360124	0.0040961	0.00167223	0.00197381	0.00130187	0.0118781
1274	Pseudomonas viridiflava	Fumari	Mint chocolate chill	Day 0	Pocket	6	0.00219846	0.00212097	0.000865884	0.0020291	0	0.00571589
1275	Pseudomonas viridiflava	Fumari	Mint chocolate chill	Day 0	Room	6	0.00161426	0.00173499	0.000708308	0.00147799	0	0.00471142
1276	Pseudomonas viridiflava	Fumari	Mint chocolate chill	Day 05	Fridge	6	0.00218232	0.00129551	0.000528891	0.00188573	0.000621762	0.00375321
1277	Pseudomonas viridiflava	Fumari	Mint chocolate chill	Day 05	Pocket	5	0.00147058	0.00189279	0.000846482	0.000893245	0	0.00454933
1278	Pseudomonas viridiflava	Fumari	Mint chocolate chill	Day 05	Room	6	0.00105263	0.000481894	0.000196732	0.00116837	0.000161721	0.00159407
1279	Pseudomonas viridiflava	Fumari	Mint chocolate chill	Day 09	Fridge	6	0.00277479	0.00182042	0.000743184	0.00335666	0.000381061	0.00512733
1280	Pseudomonas viridiflava	Fumari	Mint chocolate chill	Day 09	Pocket	6	0.0019396	0.00199736	0.000815419	0.00129935	0.000370576	0.00583758
1281	Pseudomonas viridiflava	Fumari	Mint chocolate chill	Day 09	Room	6	0.00113897	0.00176272	0.00071963	0.000261689	0	0.00440717
1282	Pseudomonas viridiflava	Fumari	Mint chocolate chill	Day 14	Fridge	6	0.00111959	0.00128889	0.000526189	0.000800196	0	0.00326458
1283	Pseudomonas viridiflava	Fumari	Mint chocolate chill	Day 14	Pocket	6	0.00244019	0.00544817	0.00222421	0	0	0.0135237
1284	Pseudomonas viridiflava	Fumari	Mint chocolate chill	Day 14	Room	6	0.00054155	0.000896572	0.000366024	7.13e-05	0	0.0022363
1285	Pseudomonas viridiflava	Fumari	White gummi bear	Day 0	Fridge	6	0.0014484	0.00104116	0.000425051	0.00121428	0	0.00286396
1286	Pseudomonas viridiflava	Fumari	White gummi bear	Day 0	Pocket	6	0.00421798	0.00988509	0.00403557	0.000108845	0	0.0243902
1287	Pseudomonas viridiflava	Fumari	White gummi bear	Day 0	Room	6	0.000507181	0.000453606	0.000185184	0.000370735	5.07e-05	0.00114829
1288	Pseudomonas viridiflava	Fumari	White gummi bear	Day 05	Fridge	6	0.0018201	0.00153587	0.000627017	0.00213831	0	0.00359297
1289	Pseudomonas viridiflava	Fumari	White gummi bear	Day 05	Pocket	6	0.00206336	0.00197538	0.000806446	0.00132465	0	0.00470673
1290	Pseudomonas viridiflava	Fumari	White gummi bear	Day 05	Room	6	0.00157982	0.00191643	0.000782379	0.00071239	0.000300481	0.00528616
1291	Pseudomonas viridiflava	Fumari	White gummi bear	Day 09	Fridge	6	0.000879126	0.0010939	0.000446584	0.000583143	0	0.00298253
1292	Pseudomonas viridiflava	Fumari	White gummi bear	Day 09	Pocket	6	0.00202292	0.0013006	0.000530969	0.00181502	0.000248509	0.00374316
1293	Pseudomonas viridiflava	Fumari	White gummi bear	Day 09	Room	6	0.00143884	0.00161678	0.00066005	0.000929785	0	0.00353107
1294	Pseudomonas viridiflava	Fumari	White gummi bear	Day 14	Fridge	5	0.00229773	0.00167661	0.000749801	0.00253479	0.000141764	0.00472388
1295	Pseudomonas viridiflava	Fumari	White gummi bear	Day 14	Pocket	6	0.00536661	0.003996	0.00163136	0.00434555	0.0019446	0.0127116
1296	Pseudomonas viridiflava	Fumari	White gummi bear	Day 14	Room	6	0.00215219	0.00174604	0.000712817	0.00184385	0.000381146	0.00541712
1297	Rhodococcus fascians	Al Fakher	Mint flavor	Day 0	Fridge	6	0.00708696	0.0044982	0.00183639	0.00597248	0.00167448	0.0126148
1298	Rhodococcus fascians	Al Fakher	Mint flavor	Day 0	Pocket	6	0.00930369	0.00786782	0.00321202	0.00680269	0.00316426	0.0245981
1299	Rhodococcus fascians	Al Fakher	Mint flavor	Day 0	Room	6	0.00843417	0.00507408	0.00207149	0.00720842	0.00258772	0.0168067
1300	Rhodococcus fascians	Al Fakher	Mint flavor	Day 05	Fridge	6	0.00868141	0.0137289	0.00560479	0.00403346	0	0.0362383
1301	Rhodococcus fascians	Al Fakher	Mint flavor	Day 05	Pocket	6	0.00546678	0.00267199	0.00109084	0.00590674	0.00162955	0.00842318
1302	Rhodococcus fascians	Al Fakher	Mint flavor	Day 05	Room	6	0.00788453	0.00676231	0.0027607	0.00672429	0.00152601	0.0198748
1303	Rhodococcus fascians	Al Fakher	Mint flavor	Day 09	Fridge	6	0.00579147	0.00403682	0.00164803	0.00561486	0	0.0119262
1304	Rhodococcus fascians	Al Fakher	Mint flavor	Day 09	Pocket	6	0.00798642	0.00180312	0.00073612	0.00813107	0.00479846	0.0102106
1305	Rhodococcus fascians	Al Fakher	Mint flavor	Day 09	Room	6	0.0103136	0.00385035	0.0015719	0.00840304	0.00675169	0.0154348
1306	Rhodococcus fascians	Al Fakher	Mint flavor	Day 14	Fridge	6	0.00227902	0.00133673	0.000545717	0.00214536	0.000972253	0.00451493
1307	Rhodococcus fascians	Al Fakher	Mint flavor	Day 14	Pocket	6	0.00189797	0.000804967	0.000328626	0.00163607	0.00127903	0.00344435
1308	Rhodococcus fascians	Al Fakher	Mint flavor	Day 14	Room	6	0.00185364	0.00127978	0.00052247	0.00166442	0.000605728	0.00430486
1309	Rhodococcus fascians	Al Fakher	Two apple	Day 0	Fridge	6	0.00289043	0.0020436	0.000834295	0.00289937	0.000627746	0.00532301
1310	Rhodococcus fascians	Al Fakher	Two apple	Day 0	Pocket	6	0.00275031	0.0016077	0.000656342	0.00274746	0.000780793	0.00514706
1311	Rhodococcus fascians	Al Fakher	Two apple	Day 0	Room	6	0.00489234	0.00522839	0.00213448	0.00279322	0	0.0138723
1312	Rhodococcus fascians	Al Fakher	Two apple	Day 05	Fridge	3	0.00246656	0.0042722	0.00246656	0	0	0.00739967
1313	Rhodococcus fascians	Al Fakher	Two apple	Day 05	Pocket	3	0.004856	0.00589967	0.00340618	0.0031463	0	0.0114217
1314	Rhodococcus fascians	Al Fakher	Two apple	Day 05	Room	6	0.00330987	0.0044434	0.00181401	0.00139629	0	0.0108803
1315	Rhodococcus fascians	Al Fakher	Two apple	Day 09	Fridge	6	0.00411938	0.00472037	0.00192708	0.00275794	0.00113179	0.0136226
1316	Rhodococcus fascians	Al Fakher	Two apple	Day 09	Pocket	6	0.00197112	0.00156764	0.000639987	0.0013291	0.000497389	0.00454546
1317	Rhodococcus fascians	Al Fakher	Two apple	Day 09	Room	6	0.0023187	0.00199365	0.000813904	0.00156636	0.000797448	0.00580973
1318	Rhodococcus fascians	Al Fakher	Two apple	Day 14	Fridge	6	0.000489696	0.000454552	0.00018557	0.000375824	6.66e-05	0.00121755
1319	Rhodococcus fascians	Al Fakher	Two apple	Day 14	Pocket	6	0.000674554	0.000441686	0.000180318	0.000766472	0.000158222	0.00122291
1320	Rhodococcus fascians	Al Fakher	Two apple	Day 14	Room	6	0.000543259	0.000496299	0.000202613	0.000390486	0	0.00121662
1321	Rhodococcus fascians	Al Fakher	Watermelon flavor	Day 0	Fridge	6	0.00160282	0.00237474	0.000969485	0.00029964	0	0.00564752
1322	Rhodococcus fascians	Al Fakher	Watermelon flavor	Day 0	Pocket	6	0.00593171	0.0100953	0.0041214	0	0	0.0244041
1323	Rhodococcus fascians	Al Fakher	Watermelon flavor	Day 0	Room	6	0.000880448	0.00101643	0.000414956	0.000627549	0	0.0022695
1324	Rhodococcus fascians	Al Fakher	Watermelon flavor	Day 05	Fridge	5	0.00742645	0.00828367	0.00370457	0.00646552	0.000366166	0.0214466
1325	Rhodococcus fascians	Al Fakher	Watermelon flavor	Day 05	Pocket	6	0.00638222	0.00735624	0.00300317	0.00494974	0	0.0170376
1326	Rhodococcus fascians	Al Fakher	Watermelon flavor	Day 05	Room	6	0.00581105	0.0098839	0.00403508	0.00177209	0	0.0253991
1327	Rhodococcus fascians	Al Fakher	Watermelon flavor	Day 09	Fridge	6	0.00267765	0.00356552	0.00145561	0.00158261	0	0.00919775
1328	Rhodococcus fascians	Al Fakher	Watermelon flavor	Day 09	Pocket	6	0.00387132	0.00564204	0.00230335	0.00182459	0	0.0148699
1329	Rhodococcus fascians	Al Fakher	Watermelon flavor	Day 09	Room	6	0.00370603	0.00464834	0.00189768	0.00152521	0	0.0102946
1330	Rhodococcus fascians	Al Fakher	Watermelon flavor	Day 14	Fridge	6	0.000363396	0.000572849	0.000233865	0.000106155	0	0.00147083
1331	Rhodococcus fascians	Al Fakher	Watermelon flavor	Day 14	Pocket	6	0.000462292	0.000756751	0.000308943	9.51e-05	0	0.00193798
1332	Rhodococcus fascians	Al Fakher	Watermelon flavor	Day 14	Room	6	0.000389038	0.000510336	0.000208344	0.000128643	0	0.00104752
1333	Rhodococcus fascians	Fumari	Ambrosia	Day 0	Fridge	3	0	0	0	0	0	0
1334	Rhodococcus fascians	Fumari	Ambrosia	Day 0	Pocket	4	0	0	0	0	0	0
1335	Rhodococcus fascians	Fumari	Ambrosia	Day 0	Room	2	0	0	0	0	0	0
1336	Rhodococcus fascians	Fumari	Ambrosia	Day 05	Fridge	6	0	0	0	0	0	0
1337	Rhodococcus fascians	Fumari	Ambrosia	Day 05	Pocket	5	3.22e-05	7.2e-05	3.22e-05	0	0	0.000160901
1338	Rhodococcus fascians	Fumari	Ambrosia	Day 05	Room	6	0.0011655	0.00285488	0.0011655	0	0	0.00699301
1339	Rhodococcus fascians	Fumari	Ambrosia	Day 09	Fridge	6	0.00642001	0.013347	0.0054489	0	0	0.0333333
1340	Rhodococcus fascians	Fumari	Ambrosia	Day 09	Pocket	5	0	0	0	0	0	0
1341	Rhodococcus fascians	Fumari	Ambrosia	Day 09	Room	6	0	0	0	0	0	0
1342	Rhodococcus fascians	Fumari	Ambrosia	Day 14	Fridge	4	0	0	0	0	0	0
1343	Rhodococcus fascians	Fumari	Ambrosia	Day 14	Pocket	4	0.000239693	0.000479386	0.000239693	0	0	0.000958773
1344	Rhodococcus fascians	Fumari	Ambrosia	Day 14	Room	5	0.000183486	0.000410288	0.000183486	0	0	0.000917431
1345	Rhodococcus fascians	Fumari	Mint chocolate chill	Day 0	Fridge	6	0.00742328	0.00392917	0.00160408	0.00528157	0.00430483	0.014044
1346	Rhodococcus fascians	Fumari	Mint chocolate chill	Day 0	Pocket	6	0.00870859	0.00281994	0.00115124	0.00917133	0.00525394	0.012931
1347	Rhodococcus fascians	Fumari	Mint chocolate chill	Day 0	Room	6	0.0120507	0.00618922	0.00252674	0.0117744	0.00530125	0.0216953
1348	Rhodococcus fascians	Fumari	Mint chocolate chill	Day 05	Fridge	6	0.008815	0.00270727	0.00110524	0.00805412	0.00642487	0.0136784
1349	Rhodococcus fascians	Fumari	Mint chocolate chill	Day 05	Pocket	5	0.00430144	0.00425825	0.00190435	0.00302229	0	0.010236
1350	Rhodococcus fascians	Fumari	Mint chocolate chill	Day 05	Room	6	0.00913183	0.00166292	0.000678885	0.00865025	0.00719486	0.0111992
1351	Rhodococcus fascians	Fumari	Mint chocolate chill	Day 09	Fridge	6	0.0072061	0.00346172	0.00141324	0.00758082	0.000683644	0.0101421
1352	Rhodococcus fascians	Fumari	Mint chocolate chill	Day 09	Pocket	6	0.00938853	0.0060486	0.00246933	0.00748813	0.0033744	0.0204032
1353	Rhodococcus fascians	Fumari	Mint chocolate chill	Day 09	Room	6	0.00494369	0.0041788	0.00170599	0.003873	0.00114754	0.0125527
1354	Rhodococcus fascians	Fumari	Mint chocolate chill	Day 14	Fridge	6	0.0136246	0.0116895	0.00477221	0.00985431	0.0017043	0.0327869
1355	Rhodococcus fascians	Fumari	Mint chocolate chill	Day 14	Pocket	6	0.00577082	0.00407516	0.00166368	0.00698908	0	0.0106686
1356	Rhodococcus fascians	Fumari	Mint chocolate chill	Day 14	Room	6	0.00996783	0.0124634	0.00508817	0.00495061	0.00176678	0.0340909
1357	Rhodococcus fascians	Fumari	White gummi bear	Day 0	Fridge	6	0.00993896	0.00533212	0.00217683	0.00913632	0.00453995	0.019061
1358	Rhodococcus fascians	Fumari	White gummi bear	Day 0	Pocket	6	0.00855374	0.00584977	0.00238816	0.00827783	0	0.0179565
1359	Rhodococcus fascians	Fumari	White gummi bear	Day 0	Room	6	0.0148892	0.00789346	0.00322249	0.0151675	0.00284389	0.0249024
1360	Rhodococcus fascians	Fumari	White gummi bear	Day 05	Fridge	6	0.0139954	0.0054519	0.00222573	0.0132113	0.00790373	0.0218978
1361	Rhodococcus fascians	Fumari	White gummi bear	Day 05	Pocket	6	0.0136629	0.00522541	0.00213327	0.0139292	0.0045755	0.0197924
1362	Rhodococcus fascians	Fumari	White gummi bear	Day 05	Room	6	0.008221	0.00629754	0.00257096	0.00645769	0.00247739	0.0195229
1363	Rhodococcus fascians	Fumari	White gummi bear	Day 09	Fridge	6	0.0126902	0.00606586	0.00247638	0.0130171	0.00323425	0.0208875
1364	Rhodococcus fascians	Fumari	White gummi bear	Day 09	Pocket	6	0.00689461	0.002565	0.00104716	0.00669657	0.00327123	0.0100646
1365	Rhodococcus fascians	Fumari	White gummi bear	Day 09	Room	6	0.00758783	0.00884683	0.0036117	0.00439792	0	0.0246198
1366	Rhodococcus fascians	Fumari	White gummi bear	Day 14	Fridge	5	0.012214	0.00409952	0.00183336	0.0109099	0.0067402	0.0168699
1367	Rhodococcus fascians	Fumari	White gummi bear	Day 14	Pocket	6	0.00915972	0.00283737	0.00115835	0.0084128	0.00571772	0.0136537
1368	Rhodococcus fascians	Fumari	White gummi bear	Day 14	Room	6	0.0149386	0.00981364	0.0040064	0.00965944	0.00851226	0.0326392
1369	Sphingobacterium multivorum	Al Fakher	Mint flavor	Day 0	Fridge	6	0.00227945	0.00197163	0.000804914	0.00192701	0.000114982	0.00600122
1370	Sphingobacterium multivorum	Al Fakher	Mint flavor	Day 0	Pocket	6	0.00208385	0.00170315	0.000695308	0.00182066	0	0.00458984
1371	Sphingobacterium multivorum	Al Fakher	Mint flavor	Day 0	Room	6	0.00300045	0.00212626	0.000868043	0.00216905	0.00103253	0.00630252
1372	Sphingobacterium multivorum	Al Fakher	Mint flavor	Day 05	Fridge	6	0.067003	0.163754	0.0668523	5.94e-05	0	0.401264
1373	Sphingobacterium multivorum	Al Fakher	Mint flavor	Day 05	Pocket	6	0.00700555	0.0144517	0.0058999	0.000800415	0	0.0363669
1374	Sphingobacterium multivorum	Al Fakher	Mint flavor	Day 05	Room	6	0.00425642	0.00456597	0.00186405	0.00224496	0.000323699	0.0113468
1375	Sphingobacterium multivorum	Al Fakher	Mint flavor	Day 09	Fridge	6	0.000732729	0.000601339	0.000245495	0.000586154	0	0.00157692
1376	Sphingobacterium multivorum	Al Fakher	Mint flavor	Day 09	Pocket	6	0.00984119	0.0198589	0.00810735	0.0018962	0	0.0502954
1377	Sphingobacterium multivorum	Al Fakher	Mint flavor	Day 09	Room	6	0.00195153	0.00278257	0.00113598	0.000335959	0	0.00597954
1378	Sphingobacterium multivorum	Al Fakher	Mint flavor	Day 14	Fridge	6	0.000284197	0.000463484	0.000189216	0.00013468	0	0.00120729
1379	Sphingobacterium multivorum	Al Fakher	Mint flavor	Day 14	Pocket	6	0.000263302	0.000256259	0.000104617	0.000246239	0	0.000602216
1380	Sphingobacterium multivorum	Al Fakher	Mint flavor	Day 14	Room	6	0.000433322	0.000503539	0.000205569	0.000234758	0	0.00118775
1381	Sphingobacterium multivorum	Al Fakher	Two apple	Day 0	Fridge	6	2.62e-05	6.41e-05	2.62e-05	0	0	0.000156937
1382	Sphingobacterium multivorum	Al Fakher	Two apple	Day 0	Pocket	6	0.000602029	0.00138798	0.000566638	0	0	0.00343137
1383	Sphingobacterium multivorum	Al Fakher	Two apple	Day 0	Room	6	0.000945048	0.00112773	0.000460393	0.000601274	0	0.00263095
1384	Sphingobacterium multivorum	Al Fakher	Two apple	Day 05	Fridge	3	0	0	0	0	0	0
1385	Sphingobacterium multivorum	Al Fakher	Two apple	Day 05	Pocket	3	0	0	0	0	0	0
1386	Sphingobacterium multivorum	Al Fakher	Two apple	Day 05	Room	6	0.00296871	0.00663186	0.00270745	0	0	0.0164609
1387	Sphingobacterium multivorum	Al Fakher	Two apple	Day 09	Fridge	6	0.000419683	0.000967711	0.000395066	0	0	0.00239234
1388	Sphingobacterium multivorum	Al Fakher	Two apple	Day 09	Pocket	6	0.000704464	0.00113261	0.000462387	0	0	0.00259235
1389	Sphingobacterium multivorum	Al Fakher	Two apple	Day 09	Room	6	0.000465178	0.00113945	0.000465178	0	0	0.00279107
1390	Sphingobacterium multivorum	Al Fakher	Two apple	Day 14	Fridge	6	4.25e-05	5.69e-05	2.32e-05	1.53e-05	0	0.000133262
1391	Sphingobacterium multivorum	Al Fakher	Two apple	Day 14	Pocket	6	0.000325445	0.000583981	0.000238409	0	0	0.00144227
1392	Sphingobacterium multivorum	Al Fakher	Two apple	Day 14	Room	6	0.000108726	0.000266324	0.000108726	0	0	0.000652357
1393	Sphingobacterium multivorum	Al Fakher	Watermelon flavor	Day 0	Fridge	6	0.000301619	0.000509372	0.00020795	0	0	0.00122549
1394	Sphingobacterium multivorum	Al Fakher	Watermelon flavor	Day 0	Pocket	6	0.000378358	0.000926784	0.000378358	0	0	0.00227015
1395	Sphingobacterium multivorum	Al Fakher	Watermelon flavor	Day 0	Room	6	0.000365932	0.000737622	0.000301133	0	0	0.00184397
1396	Sphingobacterium multivorum	Al Fakher	Watermelon flavor	Day 05	Fridge	5	0.00453937	0.00512813	0.00229337	0.00323276	0	0.0117746
1397	Sphingobacterium multivorum	Al Fakher	Watermelon flavor	Day 05	Pocket	6	4.41e-05	0.000107945	4.41e-05	0	0	0.00026441
1398	Sphingobacterium multivorum	Al Fakher	Watermelon flavor	Day 05	Room	6	0.00074169	0.00145191	0.000592739	0	0	0.00362845
1399	Sphingobacterium multivorum	Al Fakher	Watermelon flavor	Day 09	Fridge	6	0.0013627	0.0011368	0.000464098	0.0016749	0	0.00274641
1400	Sphingobacterium multivorum	Al Fakher	Watermelon flavor	Day 09	Pocket	6	0	0	0	0	0	0
1401	Sphingobacterium multivorum	Al Fakher	Watermelon flavor	Day 09	Room	6	0.000356323	0.000806201	0.00032913	0	0	0.001998
1402	Sphingobacterium multivorum	Al Fakher	Watermelon flavor	Day 14	Fridge	6	3.59e-05	5.05e-05	2.06e-05	1.36e-05	0	0.000126095
1403	Sphingobacterium multivorum	Al Fakher	Watermelon flavor	Day 14	Pocket	6	0.000111777	0.000201967	8.25e-05	3.79e-05	0	0.000516796
1404	Sphingobacterium multivorum	Al Fakher	Watermelon flavor	Day 14	Room	6	0.000220124	0.000343111	0.000140075	0	0	0.000720249
1405	Sphingobacterium multivorum	Fumari	Ambrosia	Day 0	Fridge	3	0	0	0	0	0	0
1406	Sphingobacterium multivorum	Fumari	Ambrosia	Day 0	Pocket	4	0.0158228	0.0316456	0.0158228	0	0	0.0632911
1407	Sphingobacterium multivorum	Fumari	Ambrosia	Day 0	Room	2	0	0	0	0	0	0
1408	Sphingobacterium multivorum	Fumari	Ambrosia	Day 05	Fridge	6	0	0	0	0	0	0
1409	Sphingobacterium multivorum	Fumari	Ambrosia	Day 05	Pocket	5	0	0	0	0	0	0
1410	Sphingobacterium multivorum	Fumari	Ambrosia	Day 05	Room	6	0	0	0	0	0	0
1411	Sphingobacterium multivorum	Fumari	Ambrosia	Day 09	Fridge	6	0	0	0	0	0	0
1412	Sphingobacterium multivorum	Fumari	Ambrosia	Day 09	Pocket	5	0	0	0	0	0	0
1413	Sphingobacterium multivorum	Fumari	Ambrosia	Day 09	Room	6	0	0	0	0	0	0
1414	Sphingobacterium multivorum	Fumari	Ambrosia	Day 14	Fridge	4	0	0	0	0	0	0
1415	Sphingobacterium multivorum	Fumari	Ambrosia	Day 14	Pocket	4	0	0	0	0	0	0
1416	Sphingobacterium multivorum	Fumari	Ambrosia	Day 14	Room	5	0	0	0	0	0	0
1417	Sphingobacterium multivorum	Fumari	Mint chocolate chill	Day 0	Fridge	6	0.000490571	0.000859546	0.000350908	0	0	0.00210661
1418	Sphingobacterium multivorum	Fumari	Mint chocolate chill	Day 0	Pocket	6	0.00181051	0.00137507	0.00056137	0.00201875	0	0.00398339
1419	Sphingobacterium multivorum	Fumari	Mint chocolate chill	Day 0	Room	6	0.00100396	0.00167208	0.000682624	8.41e-05	0	0.0041225
1420	Sphingobacterium multivorum	Fumari	Mint chocolate chill	Day 05	Fridge	6	0.000660261	0.000777076	0.00031724	0.000348823	0	0.00179979
1421	Sphingobacterium multivorum	Fumari	Mint chocolate chill	Day 05	Pocket	5	0.00108757	0.00143098	0.000639954	0.000755572	0	0.00347518
1422	Sphingobacterium multivorum	Fumari	Mint chocolate chill	Day 05	Room	6	0.00219889	0.0018472	0.000754114	0.00185866	0	0.00481119
1423	Sphingobacterium multivorum	Fumari	Mint chocolate chill	Day 09	Fridge	6	0.00158311	0.00192932	0.00078764	0.000901774	0	0.00464659
1424	Sphingobacterium multivorum	Fumari	Mint chocolate chill	Day 09	Pocket	6	0.00254594	0.00234088	0.000955662	0.00196039	0.000235423	0.00613804
1425	Sphingobacterium multivorum	Fumari	Mint chocolate chill	Day 09	Room	6	0.00125048	0.000906037	0.000369888	0.00119185	0	0.00279135
1426	Sphingobacterium multivorum	Fumari	Mint chocolate chill	Day 14	Fridge	6	0.000438431	0.000722402	0.000294919	0	0	0.0017043
1427	Sphingobacterium multivorum	Fumari	Mint chocolate chill	Day 14	Pocket	6	0	0	0	0	0	0
1428	Sphingobacterium multivorum	Fumari	Mint chocolate chill	Day 14	Room	6	0.00154684	0.00371952	0.00151849	0	0	0.00913838
1429	Sphingobacterium multivorum	Fumari	White gummi bear	Day 0	Fridge	6	0.000554272	0.000616481	0.000251677	0.00044284	0	0.0014853
1430	Sphingobacterium multivorum	Fumari	White gummi bear	Day 0	Pocket	6	0.000423751	0.00103797	0.000423751	0	0	0.00254251
1431	Sphingobacterium multivorum	Fumari	White gummi bear	Day 0	Room	6	0.000702131	0.00134709	0.000549948	0	0	0.00336286
1432	Sphingobacterium multivorum	Fumari	White gummi bear	Day 05	Fridge	6	0.000220127	0.000382933	0.000156332	0	0	0.000935804
1433	Sphingobacterium multivorum	Fumari	White gummi bear	Day 05	Pocket	6	0.00114763	0.0017416	0.000711007	0.000612048	0	0.0045755
1434	Sphingobacterium multivorum	Fumari	White gummi bear	Day 05	Room	6	0.000627709	0.000912694	0.000372606	0.000354614	0	0.00242269
1435	Sphingobacterium multivorum	Fumari	White gummi bear	Day 09	Fridge	6	0.000746767	0.00177226	0.000723523	0	0	0.00436311
1436	Sphingobacterium multivorum	Fumari	White gummi bear	Day 09	Pocket	6	1.84e-05	4.52e-05	1.84e-05	0	0	0.000110681
1437	Sphingobacterium multivorum	Fumari	White gummi bear	Day 09	Room	6	0.00709676	0.0164649	0.00672176	0.000117702	0	0.0406794
1438	Sphingobacterium multivorum	Fumari	White gummi bear	Day 14	Fridge	5	0.00100188	0.000950802	0.000425211	0.00141763	0	0.00209156
1439	Sphingobacterium multivorum	Fumari	White gummi bear	Day 14	Pocket	6	0.00151121	0.0013315	0.000543581	0.0012785	0	0.00348347
1440	Sphingobacterium multivorum	Fumari	White gummi bear	Day 14	Room	6	0.000546708	0.000619849	0.000253052	0.000417383	0	0.00133973
1441	Sphingomonas yabuuchiae	Al Fakher	Mint flavor	Day 0	Fridge	6	0.00123919	0.00115756	0.000472573	0.000783511	0	0.00269443
1442	Sphingomonas yabuuchiae	Al Fakher	Mint flavor	Day 0	Pocket	6	0.0019972	0.00425866	0.00173859	0.000321543	0	0.0106651
1443	Sphingomonas yabuuchiae	Al Fakher	Mint flavor	Day 0	Room	6	0.000369699	0.00057888	0.000236327	0	0	0.00124211
1444	Sphingomonas yabuuchiae	Al Fakher	Mint flavor	Day 05	Fridge	6	0.00204579	0.00339017	0.00138403	0.000617354	0	0.00871199
1445	Sphingomonas yabuuchiae	Al Fakher	Mint flavor	Day 05	Pocket	6	0.000615973	0.000966606	0.000394615	0.000198991	0	0.00249169
1446	Sphingomonas yabuuchiae	Al Fakher	Mint flavor	Day 05	Room	6	0.000586099	0.000499696	0.000204	0.000659902	0	0.00108709
1447	Sphingomonas yabuuchiae	Al Fakher	Mint flavor	Day 09	Fridge	6	0.00758223	0.0155298	0.00634003	0.00124208	0	0.0391753
1448	Sphingomonas yabuuchiae	Al Fakher	Mint flavor	Day 09	Pocket	6	0.00222745	0.00258831	0.00105667	0.00144107	0	0.00590771
1449	Sphingomonas yabuuchiae	Al Fakher	Mint flavor	Day 09	Room	6	0.00333668	0.00383054	0.00156381	0.00207133	0	0.00978793
1450	Sphingomonas yabuuchiae	Al Fakher	Mint flavor	Day 14	Fridge	6	0.00035471	0.000526373	0.000214891	0.000142837	0	0.0013462
1451	Sphingomonas yabuuchiae	Al Fakher	Mint flavor	Day 14	Pocket	6	0.000161101	0.000204336	8.34e-05	0.000105876	0	0.000537394
1452	Sphingomonas yabuuchiae	Al Fakher	Mint flavor	Day 14	Room	6	0.000223148	0.000256551	0.000104736	0.000112956	4.1e-05	0.000703264
1453	Sphingomonas yabuuchiae	Al Fakher	Two apple	Day 0	Fridge	6	0.000915244	0.00102528	0.000418568	0.00074611	0	0.00217037
1454	Sphingomonas yabuuchiae	Al Fakher	Two apple	Day 0	Pocket	6	0.00261195	0.00158593	0.000647455	0.00253197	0	0.00470078
1455	Sphingomonas yabuuchiae	Al Fakher	Two apple	Day 0	Room	6	0.00215884	0.00301226	0.00122975	0.000459197	0	0.00620751
1456	Sphingomonas yabuuchiae	Al Fakher	Two apple	Day 05	Fridge	3	0.00292169	0.00506051	0.00292169	0	0	0.00876507
1457	Sphingomonas yabuuchiae	Al Fakher	Two apple	Day 05	Pocket	3	0.0016755	0.00145509	0.000840094	0.00240457	0	0.00262192
1458	Sphingomonas yabuuchiae	Al Fakher	Two apple	Day 05	Room	6	0.00898409	0.00802375	0.00327568	0.00804503	0	0.0227498
1459	Sphingomonas yabuuchiae	Al Fakher	Two apple	Day 09	Fridge	6	0.000846102	0.00146946	0.000599904	0	0	0.00358852
1460	Sphingomonas yabuuchiae	Al Fakher	Two apple	Day 09	Pocket	6	0.000256028	0.000485992	0.000198405	0	0	0.00121212
1461	Sphingomonas yabuuchiae	Al Fakher	Two apple	Day 09	Room	6	0.000707224	0.000967467	0.000394967	0.000199362	0	0.00217865
1462	Sphingomonas yabuuchiae	Al Fakher	Two apple	Day 14	Fridge	6	0.000412986	0.000313752	0.000128089	0.000482827	0	0.000866205
1463	Sphingomonas yabuuchiae	Al Fakher	Two apple	Day 14	Pocket	6	0.000277261	0.000491678	0.000200726	1.5e-05	0	0.00122593
1464	Sphingomonas yabuuchiae	Al Fakher	Two apple	Day 14	Room	6	0.000230023	0.0002001	8.17e-05	0.000183968	0	0.000471514
1465	Sphingomonas yabuuchiae	Al Fakher	Watermelon flavor	Day 0	Fridge	6	0.000539379	0.00111256	0.000454199	9.74e-05	0	0.00279965
1466	Sphingomonas yabuuchiae	Al Fakher	Watermelon flavor	Day 0	Pocket	6	0.00137995	0.00100873	0.000411812	0.00126668	0	0.00311303
1467	Sphingomonas yabuuchiae	Al Fakher	Watermelon flavor	Day 0	Room	6	0.00106809	0.00167432	0.000683539	0	0	0.00360866
1468	Sphingomonas yabuuchiae	Al Fakher	Watermelon flavor	Day 05	Fridge	5	0.00190493	0.00259709	0.00116146	0.000420521	0	0.00606061
1469	Sphingomonas yabuuchiae	Al Fakher	Watermelon flavor	Day 05	Pocket	6	0.00125921	0.00109301	0.00044622	0.00137001	0	0.00243394
1470	Sphingomonas yabuuchiae	Al Fakher	Watermelon flavor	Day 05	Room	6	0.00623024	0.0110743	0.00452107	0.0018018	0	0.0283484
1471	Sphingomonas yabuuchiae	Al Fakher	Watermelon flavor	Day 09	Fridge	6	0.000403651	0.000448766	0.000183208	0.000380266	0	0.00122574
1472	Sphingomonas yabuuchiae	Al Fakher	Watermelon flavor	Day 09	Pocket	6	0.00132892	0.00210065	0.000857589	0	0	0.00464684
1473	Sphingomonas yabuuchiae	Al Fakher	Watermelon flavor	Day 09	Room	6	0.000296118	0.000458932	0.000187358	0	0	0.000909091
1474	Sphingomonas yabuuchiae	Al Fakher	Watermelon flavor	Day 14	Fridge	6	3.01e-05	5.49e-05	2.24e-05	0	0	0.000136188
1475	Sphingomonas yabuuchiae	Al Fakher	Watermelon flavor	Day 14	Pocket	6	0.00024093	0.000487343	0.000198957	2.83e-05	0	0.00122739
1476	Sphingomonas yabuuchiae	Al Fakher	Watermelon flavor	Day 14	Room	6	7.13e-05	7.22e-05	2.95e-05	6.25e-05	0	0.000171571
1477	Sphingomonas yabuuchiae	Fumari	Ambrosia	Day 0	Fridge	3	0.0459738	0.0400918	0.023147	0.0615385	0.00043362	0.0759494
1478	Sphingomonas yabuuchiae	Fumari	Ambrosia	Day 0	Pocket	4	0.0352723	0.0289234	0.0144617	0.0376203	0.00255755	0.0632911
1479	Sphingomonas yabuuchiae	Fumari	Ambrosia	Day 0	Room	2	0.0125324	0.00961905	0.00680169	0.0125324	0.00573066	0.019334
1480	Sphingomonas yabuuchiae	Fumari	Ambrosia	Day 05	Fridge	6	0.0447472	0.0452551	0.0184753	0.0440823	0	0.121495
1481	Sphingomonas yabuuchiae	Fumari	Ambrosia	Day 05	Pocket	5	0.00223871	0.00361994	0.00161889	0.00102564	0	0.00862069
1482	Sphingomonas yabuuchiae	Fumari	Ambrosia	Day 05	Room	6	0.0405009	0.0628158	0.0256444	0.00313152	0	0.145833
1483	Sphingomonas yabuuchiae	Fumari	Ambrosia	Day 09	Fridge	6	0	0	0	0	0	0
1484	Sphingomonas yabuuchiae	Fumari	Ambrosia	Day 09	Pocket	5	0.00585857	0.012135	0.00542692	0	0	0.0275229
1485	Sphingomonas yabuuchiae	Fumari	Ambrosia	Day 09	Room	6	0.0426332	0.0539476	0.022024	0.0277248	0	0.139303
1486	Sphingomonas yabuuchiae	Fumari	Ambrosia	Day 14	Fridge	4	0.0311412	0.0372462	0.0186231	0.0202264	0	0.0841121
1487	Sphingomonas yabuuchiae	Fumari	Ambrosia	Day 14	Pocket	4	0.00505505	0.00558005	0.00279003	0.00486076	0	0.0104987
1488	Sphingomonas yabuuchiae	Fumari	Ambrosia	Day 14	Room	5	0.0702123	0.108812	0.0486621	0.0327869	0.00289486	0.261905
1489	Sphingomonas yabuuchiae	Fumari	Mint chocolate chill	Day 0	Fridge	6	0.000628097	0.000683962	0.000279226	0.000489348	0	0.00195281
1490	Sphingomonas yabuuchiae	Fumari	Mint chocolate chill	Day 0	Pocket	6	0.00103129	0.00138499	0.000565421	0.000405129	0	0.00334342
1491	Sphingomonas yabuuchiae	Fumari	Mint chocolate chill	Day 0	Room	6	0.000757338	0.00112843	0.000460679	0.000338958	0	0.00294464
1492	Sphingomonas yabuuchiae	Fumari	Mint chocolate chill	Day 05	Fridge	6	0.000804663	0.00115849	0.000472952	0.000265608	0	0.00292826
1493	Sphingomonas yabuuchiae	Fumari	Mint chocolate chill	Day 05	Pocket	5	0.000799566	0.00107797	0.000482083	6.32e-05	0	0.00226672
1494	Sphingomonas yabuuchiae	Fumari	Mint chocolate chill	Day 05	Room	6	0.00214329	0.00447427	0.00182661	0.000230325	0	0.0112513
1495	Sphingomonas yabuuchiae	Fumari	Mint chocolate chill	Day 09	Fridge	6	0.00218848	0.00228047	0.000930996	0.00179349	0	0.00581097
1496	Sphingomonas yabuuchiae	Fumari	Mint chocolate chill	Day 09	Pocket	6	0.000663591	0.00107801	0.000440097	0.000274661	0	0.00277932
1497	Sphingomonas yabuuchiae	Fumari	Mint chocolate chill	Day 09	Room	6	0.000957318	0.000948274	0.000387131	0.000684352	0	0.00226583
1498	Sphingomonas yabuuchiae	Fumari	Mint chocolate chill	Day 14	Fridge	6	0.00318468	0.0055372	0.00226055	0.000964535	0	0.0141964
1499	Sphingomonas yabuuchiae	Fumari	Mint chocolate chill	Day 14	Pocket	6	0.000204853	0.000501786	0.000204853	0	0	0.00122912
1500	Sphingomonas yabuuchiae	Fumari	Mint chocolate chill	Day 14	Room	6	0.00184502	0.00235731	0.000962369	0.000927379	0	0.00568182
1501	Sphingomonas yabuuchiae	Fumari	White gummi bear	Day 0	Fridge	6	0.000552142	0.00102956	0.000420317	0.000100888	0	0.00261597
1502	Sphingomonas yabuuchiae	Fumari	White gummi bear	Day 0	Pocket	6	0.000159864	0.000303931	0.000124079	3.97e-05	0	0.000772981
1503	Sphingomonas yabuuchiae	Fumari	White gummi bear	Day 0	Room	6	0.00126195	0.00168027	0.000685967	0.000365614	0	0.00344488
1504	Sphingomonas yabuuchiae	Fumari	White gummi bear	Day 05	Fridge	6	0.000755187	0.000934838	0.000381646	0.000500099	0	0.00243309
1505	Sphingomonas yabuuchiae	Fumari	White gummi bear	Day 05	Pocket	6	0.00074298	0.000733412	0.000299414	0.000546793	0	0.00169463
1506	Sphingomonas yabuuchiae	Fumari	White gummi bear	Day 05	Room	6	0.000384328	0.000390112	0.000159263	0.000326309	0	0.000938041
1507	Sphingomonas yabuuchiae	Fumari	White gummi bear	Day 09	Fridge	6	0.000838739	0.00100485	0.000410227	0.000503802	0	0.00264717
1508	Sphingomonas yabuuchiae	Fumari	White gummi bear	Day 09	Pocket	6	0.00113142	0.000992112	0.000405028	0.00122842	0	0.00246787
1509	Sphingomonas yabuuchiae	Fumari	White gummi bear	Day 09	Room	6	0.00228314	0.00304769	0.00124421	0.000706215	0	0.00649351
1510	Sphingomonas yabuuchiae	Fumari	White gummi bear	Day 14	Fridge	5	0.000737387	0.00119879	0.000536117	0	0	0.00275735
1511	Sphingomonas yabuuchiae	Fumari	White gummi bear	Day 14	Pocket	6	0.000589726	0.000552855	0.000225702	0.000527954	0	0.00158743
1512	Sphingomonas yabuuchiae	Fumari	White gummi bear	Day 14	Room	6	0.000802534	0.00148433	0.000605974	0.000290338	0	0.00381146
1513	Uncl. Acetobacteraceae	Al Fakher	Mint flavor	Day 0	Fridge	6	0.0018275	0.00127177	0.000519199	0.00152688	0.000574911	0.00427129
1514	Uncl. Acetobacteraceae	Al Fakher	Mint flavor	Day 0	Pocket	6	0.00247647	0.000868506	0.000354566	0.00228676	0.00150319	0.00366067
1515	Uncl. Acetobacteraceae	Al Fakher	Mint flavor	Day 0	Room	6	0.00114201	0.00136548	0.000557455	0.00081477	0	0.00382983
1516	Uncl. Acetobacteraceae	Al Fakher	Mint flavor	Day 05	Fridge	6	0.00219815	0.00145249	0.000592974	0.00239011	0	0.0041841
1517	Uncl. Acetobacteraceae	Al Fakher	Mint flavor	Day 05	Pocket	6	0.00336244	0.00163527	0.000667598	0.00366594	0.00108637	0.00519103
1518	Uncl. Acetobacteraceae	Al Fakher	Mint flavor	Day 05	Room	6	0.00239956	0.00281428	0.00114892	0.00120523	0	0.00710664
1519	Uncl. Acetobacteraceae	Al Fakher	Mint flavor	Day 09	Fridge	6	0.00156619	0.000984887	0.000402078	0.00157055	0	0.00282946
1520	Uncl. Acetobacteraceae	Al Fakher	Mint flavor	Day 09	Pocket	6	0.00197942	0.00170768	0.000697159	0.00179241	0	0.00405138
1521	Uncl. Acetobacteraceae	Al Fakher	Mint flavor	Day 09	Room	6	0.00343893	0.00248136	0.00101301	0.00301036	0.00108755	0.00801425
1522	Uncl. Acetobacteraceae	Al Fakher	Mint flavor	Day 14	Fridge	6	0.000669856	0.000519317	0.00021201	0.000438621	0.00034273	0.0016797
1523	Uncl. Acetobacteraceae	Al Fakher	Mint flavor	Day 14	Pocket	6	0.000388084	0.000419126	0.000171108	0.000199042	0	0.000994494
1524	Uncl. Acetobacteraceae	Al Fakher	Mint flavor	Day 14	Room	6	0.000526398	0.000364993	0.000149008	0.000490335	0.000165474	0.00114228
1525	Uncl. Acetobacteraceae	Al Fakher	Two apple	Day 0	Fridge	6	0.000735037	0.00089757	0.000366431	0.000352887	0	0.00213174
1526	Uncl. Acetobacteraceae	Al Fakher	Two apple	Day 0	Pocket	6	0.000749422	0.000765734	0.00031261	0.000659531	0	0.00195198
1527	Uncl. Acetobacteraceae	Al Fakher	Two apple	Day 0	Room	6	0.000406114	0.000763172	0.000311564	3.05e-05	0	0.00192137
1528	Uncl. Acetobacteraceae	Al Fakher	Two apple	Day 05	Fridge	3	0.00406345	0.00523897	0.00302472	0.00140867	0.000683293	0.0100984
1529	Uncl. Acetobacteraceae	Al Fakher	Two apple	Day 05	Pocket	3	0.00243309	0.00421424	0.00243309	0	0	0.00729927
1530	Uncl. Acetobacteraceae	Al Fakher	Two apple	Day 05	Room	6	9.01e-05	0.000220675	9.01e-05	0	0	0.000540541
1531	Uncl. Acetobacteraceae	Al Fakher	Two apple	Day 09	Fridge	6	0.00150911	0.00220018	0.000898218	0.000380338	0	0.00538278
1532	Uncl. Acetobacteraceae	Al Fakher	Two apple	Day 09	Pocket	6	0.00102891	0.00133676	0.000545729	0.000682752	0	0.00356449
1533	Uncl. Acetobacteraceae	Al Fakher	Two apple	Day 09	Room	6	0.00101659	0.00100999	0.000412328	0.000818892	0	0.00228311
1534	Uncl. Acetobacteraceae	Al Fakher	Two apple	Day 14	Fridge	6	9.89e-05	0.000140315	5.73e-05	2.77e-05	0	0.000337278
1535	Uncl. Acetobacteraceae	Al Fakher	Two apple	Day 14	Pocket	6	0.000852084	0.00106355	0.000434192	0.000378754	6.93e-05	0.00268361
1536	Uncl. Acetobacteraceae	Al Fakher	Two apple	Day 14	Room	6	0.000187771	0.000144862	5.91e-05	0.000150032	4.72e-05	0.000447427
1537	Uncl. Acetobacteraceae	Al Fakher	Watermelon flavor	Day 0	Fridge	6	0.00127574	0.0019974	0.000815434	0	0	0.00428432
1538	Uncl. Acetobacteraceae	Al Fakher	Watermelon flavor	Day 0	Pocket	6	0.00118492	0.00189644	0.00077422	0.000540249	0	0.00489396
1539	Uncl. Acetobacteraceae	Al Fakher	Watermelon flavor	Day 0	Room	6	0.000781507	0.0011083	0.000452461	0.000317653	0	0.00298086
1540	Uncl. Acetobacteraceae	Al Fakher	Watermelon flavor	Day 05	Fridge	5	0.000613583	0.000450478	0.00020146	0.000538793	0	0.0010985
1541	Uncl. Acetobacteraceae	Al Fakher	Watermelon flavor	Day 05	Pocket	6	0.00135491	0.00167318	0.000683071	0.000727129	0	0.00389358
1542	Uncl. Acetobacteraceae	Al Fakher	Watermelon flavor	Day 05	Room	6	0.00126524	0.00179033	0.000730901	0.0003861	0	0.00435414
1543	Uncl. Acetobacteraceae	Al Fakher	Watermelon flavor	Day 09	Fridge	6	0.00208984	0.0025589	0.00104466	0.00117643	0	0.00653728
1544	Uncl. Acetobacteraceae	Al Fakher	Watermelon flavor	Day 09	Pocket	6	0.00060555	0.000756914	0.000309009	0.000258326	0	0.0017226
1545	Uncl. Acetobacteraceae	Al Fakher	Watermelon flavor	Day 09	Room	6	0.00135069	0.00102011	0.000416458	0.00143636	0	0.0024975
1546	Uncl. Acetobacteraceae	Al Fakher	Watermelon flavor	Day 14	Fridge	6	0.000249192	0.0003467	0.00014154	7.68e-05	0	0.000844365
1547	Uncl. Acetobacteraceae	Al Fakher	Watermelon flavor	Day 14	Pocket	6	0.000261401	0.000243963	9.96e-05	0.000142673	7.58e-05	0.000670119
1548	Uncl. Acetobacteraceae	Al Fakher	Watermelon flavor	Day 14	Room	6	9.48e-05	0.000165669	6.76e-05	3.71e-05	0	0.000428927
1549	Uncl. Acetobacteraceae	Fumari	Ambrosia	Day 0	Fridge	3	0	0	0	0	0	0
1550	Uncl. Acetobacteraceae	Fumari	Ambrosia	Day 0	Pocket	4	0	0	0	0	0	0
1551	Uncl. Acetobacteraceae	Fumari	Ambrosia	Day 0	Room	2	0	0	0	0	0	0
1552	Uncl. Acetobacteraceae	Fumari	Ambrosia	Day 05	Fridge	6	0	0	0	0	0	0
1553	Uncl. Acetobacteraceae	Fumari	Ambrosia	Day 05	Pocket	5	0	0	0	0	0	0
1554	Uncl. Acetobacteraceae	Fumari	Ambrosia	Day 05	Room	6	0.00330916	0.00759559	0.00310088	0	0	0.0187891
1555	Uncl. Acetobacteraceae	Fumari	Ambrosia	Day 09	Fridge	6	0	0	0	0	0	0
1556	Uncl. Acetobacteraceae	Fumari	Ambrosia	Day 09	Pocket	5	0	0	0	0	0	0
1557	Uncl. Acetobacteraceae	Fumari	Ambrosia	Day 09	Room	6	0.00141243	0.00345973	0.00141243	0	0	0.00847458
1558	Uncl. Acetobacteraceae	Fumari	Ambrosia	Day 14	Fridge	4	0	0	0	0	0	0
1559	Uncl. Acetobacteraceae	Fumari	Ambrosia	Day 14	Pocket	4	0	0	0	0	0	0
1560	Uncl. Acetobacteraceae	Fumari	Ambrosia	Day 14	Room	5	0.0115621	0.0258537	0.0115621	0	0	0.0578106
1561	Uncl. Acetobacteraceae	Fumari	Mint chocolate chill	Day 0	Fridge	6	0.00186259	0.00173252	0.000707296	0.00130352	0.000116347	0.00463792
1562	Uncl. Acetobacteraceae	Fumari	Mint chocolate chill	Day 0	Pocket	6	0.00453293	0.00525981	0.00214731	0.00333677	0	0.0145581
1563	Uncl. Acetobacteraceae	Fumari	Mint chocolate chill	Day 0	Room	6	0.00403931	0.00245568	0.00100253	0.00373115	0.00142755	0.00790447
1564	Uncl. Acetobacteraceae	Fumari	Mint chocolate chill	Day 05	Fridge	6	0.00500681	0.00116334	0.000474931	0.00478921	0.00355567	0.00642487
1565	Uncl. Acetobacteraceae	Fumari	Mint chocolate chill	Day 05	Pocket	5	0.00805985	0.00837679	0.00374621	0.00635301	0	0.0217517
1566	Uncl. Acetobacteraceae	Fumari	Mint chocolate chill	Day 05	Room	6	0.00412218	0.00257415	0.0010509	0.00379848	0.00121108	0.00818577
1567	Uncl. Acetobacteraceae	Fumari	Mint chocolate chill	Day 09	Fridge	6	0.00341931	0.00249567	0.00101885	0.00366295	0.000571592	0.00630981
1568	Uncl. Acetobacteraceae	Fumari	Mint chocolate chill	Day 09	Pocket	6	0.00383138	0.00319445	0.00130413	0.00391787	0.000149723	0.00764797
1569	Uncl. Acetobacteraceae	Fumari	Mint chocolate chill	Day 09	Room	6	0.00240886	0.000450747	0.000184017	0.00247943	0.00183182	0.00294558
1570	Uncl. Acetobacteraceae	Fumari	Mint chocolate chill	Day 14	Fridge	6	0.00189241	0.00182865	0.000746543	0.00171282	0	0.004385
1571	Uncl. Acetobacteraceae	Fumari	Mint chocolate chill	Day 14	Pocket	6	0.0033837	0.00294986	0.00120427	0.00335415	0	0.00667223
1572	Uncl. Acetobacteraceae	Fumari	Mint chocolate chill	Day 14	Room	6	0.00261907	0.00380292	0.00155253	0.000802939	0	0.00981936
1573	Uncl. Acetobacteraceae	Fumari	White gummi bear	Day 0	Fridge	6	0.00377963	0.00175567	0.000716749	0.00415414	0.0014853	0.00642055
1574	Uncl. Acetobacteraceae	Fumari	White gummi bear	Day 0	Pocket	6	0.00150286	0.00185451	0.000757102	0.000650486	0	0.00398383
1575	Uncl. Acetobacteraceae	Fumari	White gummi bear	Day 0	Room	6	0.00319304	0.00204799	0.000836088	0.00292435	0.000700035	0.00594228
1576	Uncl. Acetobacteraceae	Fumari	White gummi bear	Day 05	Fridge	6	0.00354076	0.00198198	0.000809142	0.00298281	0.00168445	0.00737889
1577	Uncl. Acetobacteraceae	Fumari	White gummi bear	Day 05	Pocket	6	0.00382374	0.00232764	0.000950256	0.00305834	0.00228562	0.00844798
1578	Uncl. Acetobacteraceae	Fumari	White gummi bear	Day 05	Room	6	0.00234632	0.00190487	0.000777658	0.0017373	0.000600962	0.00598546
1579	Uncl. Acetobacteraceae	Fumari	White gummi bear	Day 09	Fridge	6	0.00266463	0.00198615	0.000810841	0.00282592	0.00019988	0.00477205
1580	Uncl. Acetobacteraceae	Fumari	White gummi bear	Day 09	Pocket	6	0.00337358	0.00350823	0.00143223	0.00194547	0.000514139	0.0098378
1581	Uncl. Acetobacteraceae	Fumari	White gummi bear	Day 09	Room	6	0.0038112	0.00348728	0.00142368	0.00348953	0	0.00810661
1582	Uncl. Acetobacteraceae	Fumari	White gummi bear	Day 14	Fridge	5	0.00449948	0.00113594	0.00050801	0.00459559	0.00263825	0.00567054
1583	Uncl. Acetobacteraceae	Fumari	White gummi bear	Day 14	Pocket	6	0.00300134	0.00103142	0.000421074	0.00266814	0.00217754	0.00504008
1584	Uncl. Acetobacteraceae	Fumari	White gummi bear	Day 14	Room	6	0.00447803	0.00344678	0.00140714	0.00302372	0.00157132	0.0104358
1585	Uncl. Achromobacter	Al Fakher	Mint flavor	Day 0	Fridge	6	0.00245312	0.00133264	0.00054405	0.00218853	0.00110538	0.00473973
1586	Uncl. Achromobacter	Al Fakher	Mint flavor	Day 0	Pocket	6	0.00295722	0.00239677	0.000978479	0.00286218	0	0.00678689
1587	Uncl. Achromobacter	Al Fakher	Mint flavor	Day 0	Room	6	0.007564	0.0137413	0.00560985	0.00158259	0	0.0352091
1588	Uncl. Achromobacter	Al Fakher	Mint flavor	Day 05	Fridge	6	0.00806121	0.0110677	0.00451835	0.00462965	0.00021164	0.02904
1589	Uncl. Achromobacter	Al Fakher	Mint flavor	Day 05	Pocket	6	0.00302102	0.00268822	0.00109746	0.00273996	0	0.00618058
1590	Uncl. Achromobacter	Al Fakher	Mint flavor	Day 05	Room	6	0.00300624	0.00580838	0.00237126	0.000430126	0	0.0147105
1591	Uncl. Achromobacter	Al Fakher	Mint flavor	Day 09	Fridge	6	0.00153996	0.00147951	0.000604008	0.00111987	0	0.0041669
1592	Uncl. Achromobacter	Al Fakher	Mint flavor	Day 09	Pocket	6	0.00202186	0.00186739	0.000762359	0.00223605	0	0.00510937
1593	Uncl. Achromobacter	Al Fakher	Mint flavor	Day 09	Room	6	0.00151056	0.00164376	0.000671063	0.00110238	0	0.00421981
1594	Uncl. Achromobacter	Al Fakher	Mint flavor	Day 14	Fridge	6	0.000822681	0.000461779	0.000188521	0.000876726	8.57e-05	0.00149577
1595	Uncl. Achromobacter	Al Fakher	Mint flavor	Day 14	Pocket	6	0.000221452	0.000145007	5.92e-05	0.000180175	7.28e-05	0.000441625
1596	Uncl. Achromobacter	Al Fakher	Mint flavor	Day 14	Room	6	0.000758477	0.000807861	0.000329808	0.000508879	0	0.00176108
1597	Uncl. Achromobacter	Al Fakher	Two apple	Day 0	Fridge	6	0.00014114	0.000345722	0.00014114	0	0	0.000846842
1598	Uncl. Achromobacter	Al Fakher	Two apple	Day 0	Pocket	6	0.000221543	0.00049358	0.000201503	0	0	0.00122549
1599	Uncl. Achromobacter	Al Fakher	Two apple	Day 0	Room	6	0.00277412	0.00610631	0.00249289	0.000255508	0	0.0152153
1600	Uncl. Achromobacter	Al Fakher	Two apple	Day 05	Fridge	3	0	0	0	0	0	0
1601	Uncl. Achromobacter	Al Fakher	Two apple	Day 05	Pocket	3	0	0	0	0	0	0
1602	Uncl. Achromobacter	Al Fakher	Two apple	Day 05	Room	6	0.00101549	0.00248742	0.00101549	0	0	0.00609292
1603	Uncl. Achromobacter	Al Fakher	Two apple	Day 09	Fridge	6	0.000508634	0.000806044	0.000329066	0	0	0.00179426
1604	Uncl. Achromobacter	Al Fakher	Two apple	Day 09	Pocket	6	0.000654132	0.00105211	0.000429523	0	0	0.00240964
1605	Uncl. Achromobacter	Al Fakher	Two apple	Day 09	Room	6	0.00146569	0.00245063	0.00100047	0.000424809	0	0.00627854
1606	Uncl. Achromobacter	Al Fakher	Two apple	Day 14	Fridge	6	3.05e-06	7.46e-06	3.05e-06	0	0	1.83e-05
1607	Uncl. Achromobacter	Al Fakher	Two apple	Day 14	Pocket	6	0.000248574	0.000392414	0.000160202	5.93e-05	0	0.00098998
1608	Uncl. Achromobacter	Al Fakher	Two apple	Day 14	Room	6	0.000129722	0.000192407	7.85e-05	4.1e-05	0	0.000484007
1609	Uncl. Achromobacter	Al Fakher	Watermelon flavor	Day 0	Fridge	6	0.000214701	0.000334761	0.000136666	0	0	0.000703977
1610	Uncl. Achromobacter	Al Fakher	Watermelon flavor	Day 0	Pocket	6	0.000542011	0.000839687	0.000342801	0	0	0.00163132
1611	Uncl. Achromobacter	Al Fakher	Watermelon flavor	Day 0	Room	6	0	0	0	0	0	0
1612	Uncl. Achromobacter	Al Fakher	Watermelon flavor	Day 05	Fridge	5	0.000840506	0.00135987	0.000608153	0.000420521	0	0.00323276
1613	Uncl. Achromobacter	Al Fakher	Watermelon flavor	Day 05	Pocket	6	0.00041865	0.00102548	0.00041865	0	0	0.0025119
1614	Uncl. Achromobacter	Al Fakher	Watermelon flavor	Day 05	Room	6	0	0	0	0	0	0
1615	Uncl. Achromobacter	Al Fakher	Watermelon flavor	Day 09	Fridge	6	0.000556079	0.000462213	0.000188698	0.000655563	0	0.00108909
1616	Uncl. Achromobacter	Al Fakher	Watermelon flavor	Day 09	Pocket	6	0.000100086	0.000179597	7.33e-05	0	0	0.000443557
1617	Uncl. Achromobacter	Al Fakher	Watermelon flavor	Day 09	Room	6	9.66e-05	0.000149777	6.11e-05	0	0	0.0002997
1618	Uncl. Achromobacter	Al Fakher	Watermelon flavor	Day 14	Fridge	6	5.25e-05	8.4e-05	3.43e-05	0	0	0.000190663
1619	Uncl. Achromobacter	Al Fakher	Watermelon flavor	Day 14	Pocket	6	0.000131405	0.000139534	5.7e-05	0.00010893	0	0.000312171
1620	Uncl. Achromobacter	Al Fakher	Watermelon flavor	Day 14	Room	6	1.43e-05	3.5e-05	1.43e-05	0	0	8.58e-05
1621	Uncl. Achromobacter	Fumari	Ambrosia	Day 0	Fridge	3	0	0	0	0	0	0
1622	Uncl. Achromobacter	Fumari	Ambrosia	Day 0	Pocket	4	0	0	0	0	0	0
1623	Uncl. Achromobacter	Fumari	Ambrosia	Day 0	Room	2	0	0	0	0	0	0
1624	Uncl. Achromobacter	Fumari	Ambrosia	Day 05	Fridge	6	0	0	0	0	0	0
1625	Uncl. Achromobacter	Fumari	Ambrosia	Day 05	Pocket	5	0.000157039	0.000351149	0.000157039	0	0	0.000785193
1626	Uncl. Achromobacter	Fumari	Ambrosia	Day 05	Room	6	4.44e-05	0.000108779	4.44e-05	0	0	0.000266454
1627	Uncl. Achromobacter	Fumari	Ambrosia	Day 09	Fridge	6	0.00484094	0.0118578	0.00484094	0	0	0.0290456
1628	Uncl. Achromobacter	Fumari	Ambrosia	Day 09	Pocket	5	0	0	0	0	0	0
1629	Uncl. Achromobacter	Fumari	Ambrosia	Day 09	Room	6	0	0	0	0	0	0
1630	Uncl. Achromobacter	Fumari	Ambrosia	Day 14	Fridge	4	0	0	0	0	0	0
1631	Uncl. Achromobacter	Fumari	Ambrosia	Day 14	Pocket	4	0	0	0	0	0	0
1632	Uncl. Achromobacter	Fumari	Ambrosia	Day 14	Room	5	0	0	0	0	0	0
1633	Uncl. Achromobacter	Fumari	Mint chocolate chill	Day 0	Fridge	6	0.000849274	0.000978684	0.000399546	0.000538311	0.000116347	0.00279281
1634	Uncl. Achromobacter	Fumari	Mint chocolate chill	Day 0	Pocket	6	0.000465929	0.000355282	0.000145043	0.000472754	0	0.000847529
1635	Uncl. Achromobacter	Fumari	Mint chocolate chill	Day 0	Room	6	0.000331274	0.000672837	0.000274684	0	0	0.0016818
1636	Uncl. Achromobacter	Fumari	Mint chocolate chill	Day 05	Fridge	6	0.00143108	0.00116269	0.000474668	0.00101873	0.000413736	0.0034163
1637	Uncl. Achromobacter	Fumari	Mint chocolate chill	Day 05	Pocket	5	0.000659968	0.000709059	0.000317101	0.00055526	0	0.00161122
1638	Uncl. Achromobacter	Fumari	Mint chocolate chill	Day 05	Room	6	0.00110459	0.00131941	0.000538645	0.000579452	7.83e-05	0.0035551
1639	Uncl. Achromobacter	Fumari	Mint chocolate chill	Day 09	Fridge	6	0.00196036	0.00162192	0.000662146	0.00200094	0.000103509	0.00410186
1640	Uncl. Achromobacter	Fumari	Mint chocolate chill	Day 09	Pocket	6	0.00221657	0.00314661	0.0012846	0.00118368	0	0.00832045
1641	Uncl. Achromobacter	Fumari	Mint chocolate chill	Day 09	Room	6	0.00397107	0.00528582	0.00215793	0.00266716	0	0.0142294
1642	Uncl. Achromobacter	Fumari	Mint chocolate chill	Day 14	Fridge	6	0.00269264	0.00484629	0.00197849	0.000213038	0	0.0121684
1643	Uncl. Achromobacter	Fumari	Mint chocolate chill	Day 14	Pocket	6	0.000166901	0.000335219	0.000136852	0	0	0.000838036
1644	Uncl. Achromobacter	Fumari	Mint chocolate chill	Day 14	Room	6	0.00023302	0.000526703	0.000215025	0	0	0.00130548
1645	Uncl. Achromobacter	Fumari	White gummi bear	Day 0	Fridge	6	7.86e-05	0.00012776	5.22e-05	0	0	0.000297059
1646	Uncl. Achromobacter	Fumari	White gummi bear	Day 0	Pocket	6	0.00144413	0.0018927	0.000772692	0.000587105	0	0.00444939
1647	Uncl. Achromobacter	Fumari	White gummi bear	Day 0	Room	6	0.000632125	0.000945665	0.000386066	0.000191044	0	0.00237861
1648	Uncl. Achromobacter	Fumari	White gummi bear	Day 05	Fridge	6	0.00049898	0.000454835	0.000185686	0.000516862	0	0.0012832
1649	Uncl. Achromobacter	Fumari	White gummi bear	Day 05	Pocket	6	0.000166467	0.000152174	6.21e-05	0.000176651	0	0.000391543
1650	Uncl. Achromobacter	Fumari	White gummi bear	Day 05	Room	6	0.000135626	0.000213563	8.72e-05	6.01e-05	0	0.000551051
1651	Uncl. Achromobacter	Fumari	White gummi bear	Day 09	Fridge	6	0.000128564	0.000211733	8.64e-05	5e-05	0	0.000545388
1652	Uncl. Achromobacter	Fumari	White gummi bear	Day 09	Pocket	6	0	0	0	0	0	0
1653	Uncl. Achromobacter	Fumari	White gummi bear	Day 09	Room	6	0.000453353	0.00104778	0.000427753	0	0	0.00258945
1654	Uncl. Achromobacter	Fumari	White gummi bear	Day 14	Fridge	5	0.000322484	0.000477192	0.000213407	0.000116198	0	0.00113411
1655	Uncl. Achromobacter	Fumari	White gummi bear	Day 14	Pocket	6	0.000569533	0.000382602	0.000156196	0.000549297	6.11e-05	0.00118157
1656	Uncl. Achromobacter	Fumari	White gummi bear	Day 14	Room	6	0.000780647	0.000770305	0.000314476	0.000694479	0	0.00180571
1657	Uncl. Acinetobacter	Al Fakher	Mint flavor	Day 0	Fridge	6	0.0036142	0.00313733	0.00128081	0.00365061	0.00024946	0.00804875
1658	Uncl. Acinetobacter	Al Fakher	Mint flavor	Day 0	Pocket	6	0.00213103	0.00313572	0.00128015	0.00102014	0	0.00819936
1659	Uncl. Acinetobacter	Al Fakher	Mint flavor	Day 0	Room	6	0.00677629	0.0109235	0.00445948	0.00301752	0	0.028672
1660	Uncl. Acinetobacter	Al Fakher	Mint flavor	Day 05	Fridge	6	0.00382586	0.00465125	0.00189887	0.0024335	0	0.0125523
1661	Uncl. Acinetobacter	Al Fakher	Mint flavor	Day 05	Pocket	6	0.0023075	0.00179699	0.000733617	0.00155451	0.00103821	0.00582229
1662	Uncl. Acinetobacter	Al Fakher	Mint flavor	Day 05	Room	6	0.00319706	0.00360628	0.00147226	0.00180105	0.000878613	0.0103093
1663	Uncl. Acinetobacter	Al Fakher	Mint flavor	Day 09	Fridge	6	0.00457814	0.00313523	0.00127995	0.00556432	0	0.00754523
1664	Uncl. Acinetobacter	Al Fakher	Mint flavor	Day 09	Pocket	6	0.0038227	0.00491436	0.00200628	0.00192345	0.000958007	0.0137244
1665	Uncl. Acinetobacter	Al Fakher	Mint flavor	Day 09	Room	6	0.00535205	0.0058448	0.00238613	0.00305484	0.000890472	0.0165851
1666	Uncl. Acinetobacter	Al Fakher	Mint flavor	Day 14	Fridge	6	0.0011516	0.0010119	0.000413104	0.000917424	0	0.00266265
1667	Uncl. Acinetobacter	Al Fakher	Mint flavor	Day 14	Pocket	6	0.000604734	0.00023556	9.62e-05	0.000596152	0.00036133	0.00101099
1668	Uncl. Acinetobacter	Al Fakher	Mint flavor	Day 14	Room	6	0.000659203	0.000608375	0.000248368	0.000595618	0	0.00178196
1669	Uncl. Acinetobacter	Al Fakher	Two apple	Day 0	Fridge	6	0.00211887	0.00242925	0.000991737	0.00134761	0	0.00517891
1670	Uncl. Acinetobacter	Al Fakher	Two apple	Day 0	Pocket	6	0.00481429	0.00381823	0.00155878	0.00400195	0	0.0111263
1671	Uncl. Acinetobacter	Al Fakher	Two apple	Day 0	Room	6	0.00649997	0.00841081	0.0034337	0.00218187	0	0.0194238
1672	Uncl. Acinetobacter	Al Fakher	Two apple	Day 05	Fridge	3	0.00254319	0.00320974	0.00185314	0.00147993	0	0.00614964
1673	Uncl. Acinetobacter	Al Fakher	Two apple	Day 05	Pocket	3	0.00542725	0.00470818	0.00271827	0.00786576	0	0.00841599
1674	Uncl. Acinetobacter	Al Fakher	Two apple	Day 05	Room	6	0.00626482	0.00820257	0.00334868	0.00279259	0	0.0197824
1675	Uncl. Acinetobacter	Al Fakher	Two apple	Day 09	Fridge	6	0.00440363	0.00349557	0.00142706	0.00410154	0	0.00892857
1676	Uncl. Acinetobacter	Al Fakher	Two apple	Day 09	Pocket	6	0.00503489	0.00284474	0.00116136	0.00433229	0.00273848	0.0104418
1677	Uncl. Acinetobacter	Al Fakher	Two apple	Day 09	Room	6	0.00124246	0.00163382	0.000667006	0.000420168	0	0.00342466
1678	Uncl. Acinetobacter	Al Fakher	Two apple	Day 14	Fridge	6	0.000436667	0.000296165	0.000120909	0.000443295	0	0.000803052
1679	Uncl. Acinetobacter	Al Fakher	Two apple	Day 14	Pocket	6	0.000248511	0.000154441	6.31e-05	0.000208959	7.91e-05	0.000509545
1680	Uncl. Acinetobacter	Al Fakher	Two apple	Day 14	Room	6	0.000563764	0.000345233	0.000140941	0.000605157	2.36e-05	0.000984879
1681	Uncl. Acinetobacter	Al Fakher	Watermelon flavor	Day 0	Fridge	6	0.00284327	0.00338478	0.00138183	0.00236199	0	0.00919118
1682	Uncl. Acinetobacter	Al Fakher	Watermelon flavor	Day 0	Pocket	6	0.00532964	0.00411191	0.00167868	0.00541627	0	0.0102535
1683	Uncl. Acinetobacter	Al Fakher	Watermelon flavor	Day 0	Room	6	0.00365987	0.00273814	0.00111784	0.00434987	0.000267308	0.00668073
1684	Uncl. Acinetobacter	Al Fakher	Watermelon flavor	Day 05	Fridge	5	0.005927	0.00418755	0.00187273	0.00505051	0.00201391	0.0113147
1685	Uncl. Acinetobacter	Al Fakher	Watermelon flavor	Day 05	Pocket	6	0.00229964	0.00242289	0.000989142	0.00143651	0.000324465	0.00641752
1686	Uncl. Acinetobacter	Al Fakher	Watermelon flavor	Day 05	Room	6	0.00140434	0.00135791	0.000554364	0.00150757	0	0.00283688
1687	Uncl. Acinetobacter	Al Fakher	Watermelon flavor	Day 09	Fridge	6	0.00321187	0.0034336	0.00140176	0.00188482	3.5e-05	0.00783512
1688	Uncl. Acinetobacter	Al Fakher	Watermelon flavor	Day 09	Pocket	6	0.00909841	0.0153055	0.00624843	0.00381248	0	0.0399628
1689	Uncl. Acinetobacter	Al Fakher	Watermelon flavor	Day 09	Room	6	0.00540184	0.00837024	0.00341714	0.00120553	0	0.0209091
1690	Uncl. Acinetobacter	Al Fakher	Watermelon flavor	Day 14	Fridge	6	0.000328491	0.000476154	0.000194389	0.000106139	0	0.00122569
1691	Uncl. Acinetobacter	Al Fakher	Watermelon flavor	Day 14	Pocket	6	0.000435599	0.000353288	0.000144229	0.000434715	0	0.000839793
1692	Uncl. Acinetobacter	Al Fakher	Watermelon flavor	Day 14	Room	6	0.000488325	0.000349332	0.000142614	0.000388621	6.68e-05	0.00102942
1693	Uncl. Acinetobacter	Fumari	Ambrosia	Day 0	Fridge	3	0	0	0	0	0	0
1694	Uncl. Acinetobacter	Fumari	Ambrosia	Day 0	Pocket	4	0.000639386	0.00127877	0.000639386	0	0	0.00255755
1695	Uncl. Acinetobacter	Fumari	Ambrosia	Day 0	Room	2	0	0	0	0	0	0
1696	Uncl. Acinetobacter	Fumari	Ambrosia	Day 05	Fridge	6	0	0	0	0	0	0
1697	Uncl. Acinetobacter	Fumari	Ambrosia	Day 05	Pocket	5	0	0	0	0	0	0
1698	Uncl. Acinetobacter	Fumari	Ambrosia	Day 05	Room	6	0.000666134	0.00163169	0.000666134	0	0	0.0039968
1699	Uncl. Acinetobacter	Fumari	Ambrosia	Day 09	Fridge	6	0	0	0	0	0	0
1700	Uncl. Acinetobacter	Fumari	Ambrosia	Day 09	Pocket	5	0	0	0	0	0	0
1701	Uncl. Acinetobacter	Fumari	Ambrosia	Day 09	Room	6	0.000829187	0.00203109	0.000829187	0	0	0.00497512
1702	Uncl. Acinetobacter	Fumari	Ambrosia	Day 14	Fridge	4	0.00233645	0.0046729	0.00233645	0	0	0.00934579
1703	Uncl. Acinetobacter	Fumari	Ambrosia	Day 14	Pocket	4	0	0	0	0	0	0
1704	Uncl. Acinetobacter	Fumari	Ambrosia	Day 14	Room	5	0.00238095	0.00532397	0.00238095	0	0	0.0119048
1705	Uncl. Acinetobacter	Fumari	Mint chocolate chill	Day 0	Fridge	6	0.00208347	0.00121009	0.000494016	0.0019108	0.000448229	0.00410042
1706	Uncl. Acinetobacter	Fumari	Mint chocolate chill	Day 0	Pocket	6	0.00573137	0.00385612	0.00157425	0.00461495	0.00156832	0.0117851
1707	Uncl. Acinetobacter	Fumari	Mint chocolate chill	Day 0	Room	6	0.00460568	0.00162088	0.00066172	0.00423019	0.00307157	0.00765607
1708	Uncl. Acinetobacter	Fumari	Mint chocolate chill	Day 05	Fridge	6	0.00433146	0.00112479	0.000459195	0.00380426	0.00335048	0.00597531
1709	Uncl. Acinetobacter	Fumari	Mint chocolate chill	Day 05	Pocket	5	0.00708476	0.005033	0.00225083	0.00675285	0.00151114	0.0149254
1710	Uncl. Acinetobacter	Fumari	Mint chocolate chill	Day 05	Room	6	0.00541925	0.00196832	0.000803563	0.00480793	0.00321806	0.00781342
1711	Uncl. Acinetobacter	Fumari	Mint chocolate chill	Day 09	Fridge	6	0.00377039	0.00325811	0.00133012	0.00358592	0	0.0089389
1712	Uncl. Acinetobacter	Fumari	Mint chocolate chill	Day 09	Pocket	6	0.00697403	0.00433538	0.00176991	0.00786174	0.00187709	0.0133378
1713	Uncl. Acinetobacter	Fumari	Mint chocolate chill	Day 09	Room	6	0.00589456	0.00439612	0.00179471	0.00730238	0	0.0104918
1714	Uncl. Acinetobacter	Fumari	Mint chocolate chill	Day 14	Fridge	6	0.0015681	0.00155917	0.000636528	0.00157607	0	0.00400132
1715	Uncl. Acinetobacter	Fumari	Mint chocolate chill	Day 14	Pocket	6	0.00427576	0.00344782	0.00140756	0.00427164	0.000711238	0.00794401
1716	Uncl. Acinetobacter	Fumari	Mint chocolate chill	Day 14	Room	6	0.00660218	0.00438054	0.00178835	0.007136	0	0.0113636
1717	Uncl. Acinetobacter	Fumari	White gummi bear	Day 0	Fridge	6	0.00341287	0.00177018	0.000722674	0.00283648	0.00171509	0.00662714
1718	Uncl. Acinetobacter	Fumari	White gummi bear	Day 0	Pocket	6	0.00315145	0.00381482	0.00155739	0.00211369	0	0.0100912
1719	Uncl. Acinetobacter	Fumari	White gummi bear	Day 0	Room	6	0.00377251	0.00251954	0.0010286	0.00317928	0.00163915	0.00869423
1720	Uncl. Acinetobacter	Fumari	White gummi bear	Day 05	Fridge	6	0.00699606	0.00203267	0.000829833	0.00722606	0.00461748	0.00923906
1721	Uncl. Acinetobacter	Fumari	White gummi bear	Day 05	Pocket	6	0.0050449	0.00397066	0.00162101	0.00338357	0.0016896	0.0108456
1722	Uncl. Acinetobacter	Fumari	White gummi bear	Day 05	Room	6	0.00401933	0.00293312	0.00119744	0.00497157	0.000120192	0.00741057
1723	Uncl. Acinetobacter	Fumari	White gummi bear	Day 09	Fridge	6	0.00528915	0.00576402	0.00235315	0.00308482	0.00129244	0.0165133
1724	Uncl. Acinetobacter	Fumari	White gummi bear	Day 09	Pocket	6	0.00571531	0.00690457	0.00281878	0.00299582	0.00225734	0.0197696
1725	Uncl. Acinetobacter	Fumari	White gummi bear	Day 09	Room	6	0.00470224	0.00569745	0.00232598	0.00264571	0	0.0144823
1726	Uncl. Acinetobacter	Fumari	White gummi bear	Day 14	Fridge	5	0.00923319	0.00179198	0.000801398	0.0101226	0.00704657	0.0108117
1727	Uncl. Acinetobacter	Fumari	White gummi bear	Day 14	Pocket	6	0.00911906	0.00380071	0.00155163	0.00883748	0.00493285	0.0133556
1728	Uncl. Acinetobacter	Fumari	White gummi bear	Day 14	Room	6	0.00784711	0.00337199	0.00137661	0.00797793	0.00280608	0.0121967
1729	Uncl. Actinomycetales	Al Fakher	Mint flavor	Day 0	Fridge	6	0.00149999	0.00131882	0.000538404	0.00134953	8.32e-05	0.00342927
1730	Uncl. Actinomycetales	Al Fakher	Mint flavor	Day 0	Pocket	6	0.000937819	0.000802152	0.000327477	0.00062898	0.000238739	0.00215992
1731	Uncl. Actinomycetales	Al Fakher	Mint flavor	Day 0	Room	6	0.00129637	0.0024918	0.00101727	0.00031027	0	0.00634456
1732	Uncl. Actinomycetales	Al Fakher	Mint flavor	Day 05	Fridge	6	0.00177027	0.00327442	0.00133678	0.000379631	0	0.0083682
1733	Uncl. Actinomycetales	Al Fakher	Mint flavor	Day 05	Pocket	6	0.00191022	0.000778462	0.000317806	0.00166386	0.00098531	0.0032591
1734	Uncl. Actinomycetales	Al Fakher	Mint flavor	Day 05	Room	6	0.00100474	0.0010118	0.000413064	0.000442288	0.000277457	0.00257732
1735	Uncl. Actinomycetales	Al Fakher	Mint flavor	Day 09	Fridge	6	0.00164988	0.00103099	0.000420899	0.00183653	0.00023015	0.00292022
1736	Uncl. Actinomycetales	Al Fakher	Mint flavor	Day 09	Pocket	6	0.00120483	0.000755806	0.000308557	0.00133838	0	0.00191449
1737	Uncl. Actinomycetales	Al Fakher	Mint flavor	Day 09	Room	6	0.00142278	0.000704842	0.00028775	0.00174506	0	0.00178094
1738	Uncl. Actinomycetales	Al Fakher	Mint flavor	Day 14	Fridge	6	0.000238126	0.000220524	9e-05	0.000244988	0	0.000571347
1739	Uncl. Actinomycetales	Al Fakher	Mint flavor	Day 14	Pocket	6	0.00025283	0.000185889	7.59e-05	0.000314403	0	0.000434924
1740	Uncl. Actinomycetales	Al Fakher	Mint flavor	Day 14	Room	6	0.000420702	0.000224686	9.17e-05	0.000358285	0.000173065	0.000731061
1741	Uncl. Actinomycetales	Al Fakher	Two apple	Day 0	Fridge	6	5.33e-05	0.000130542	5.33e-05	0	0	0.000319761
1742	Uncl. Actinomycetales	Al Fakher	Two apple	Day 0	Pocket	6	0.00271324	0.00471483	0.00192482	0	0	0.0115167
1743	Uncl. Actinomycetales	Al Fakher	Two apple	Day 0	Room	6	0.0014915	0.00138101	0.000563796	0.00111113	0.000101797	0.00323729
1744	Uncl. Actinomycetales	Al Fakher	Two apple	Day 05	Fridge	3	0.000203128	0.000351828	0.000203128	0	0	0.000609385
1745	Uncl. Actinomycetales	Al Fakher	Two apple	Day 05	Pocket	3	0.000200381	0.00034707	0.000200381	0	0	0.000601142
1746	Uncl. Actinomycetales	Al Fakher	Two apple	Day 05	Room	6	0.000685871	0.00168003	0.000685871	0	0	0.00411523
1747	Uncl. Actinomycetales	Al Fakher	Two apple	Day 09	Fridge	6	0.000672721	0.00164782	0.000672721	0	0	0.00403633
1748	Uncl. Actinomycetales	Al Fakher	Two apple	Day 09	Pocket	6	0.000242317	0.000392673	0.000160308	0	0	0.000909091
1749	Uncl. Actinomycetales	Al Fakher	Two apple	Day 09	Room	6	0.000635827	0.00136363	0.000556699	0	0	0.00339847
1750	Uncl. Actinomycetales	Al Fakher	Two apple	Day 14	Fridge	6	0.000124551	0.000144288	5.89e-05	7.9e-05	0	0.00036794
1751	Uncl. Actinomycetales	Al Fakher	Two apple	Day 14	Pocket	6	0.00019497	0.000246403	0.000100594	0.000147531	0	0.000658419
1752	Uncl. Actinomycetales	Al Fakher	Two apple	Day 14	Room	6	0.000164663	0.000195026	7.96e-05	0.000103318	0	0.000521407
1753	Uncl. Actinomycetales	Al Fakher	Watermelon flavor	Day 0	Fridge	6	0.00129411	0.00186262	0.000760411	0.000671715	0	0.00490196
1754	Uncl. Actinomycetales	Al Fakher	Watermelon flavor	Day 0	Pocket	6	0.000574857	0.00084742	0.000345958	5.76e-05	0	0.00170261
1755	Uncl. Actinomycetales	Al Fakher	Watermelon flavor	Day 0	Room	6	2.36e-05	5.79e-05	2.36e-05	0	0	0.000141844
1756	Uncl. Actinomycetales	Al Fakher	Watermelon flavor	Day 05	Fridge	5	0.000361984	0.000510476	0.000228292	0	0	0.00107759
1757	Uncl. Actinomycetales	Al Fakher	Watermelon flavor	Day 05	Pocket	6	0.000206301	0.000390397	0.000159379	0	0	0.000973394
1758	Uncl. Actinomycetales	Al Fakher	Watermelon flavor	Day 05	Room	6	0.000589992	0.000932136	0.000380543	0	0	0.0020592
1759	Uncl. Actinomycetales	Al Fakher	Watermelon flavor	Day 09	Fridge	6	0.00102604	0.00131227	0.000535732	0.00040858	0	0.00272526
1760	Uncl. Actinomycetales	Al Fakher	Watermelon flavor	Day 09	Pocket	6	0.00049957	0.00122369	0.00049957	0	0	0.00299742
1761	Uncl. Actinomycetales	Al Fakher	Watermelon flavor	Day 09	Room	6	0.000435313	0.000771399	0.000314922	0	0	0.0018981
1762	Uncl. Actinomycetales	Al Fakher	Watermelon flavor	Day 14	Fridge	6	5.25e-05	8.4e-05	3.43e-05	0	0	0.000190663
1763	Uncl. Actinomycetales	Al Fakher	Watermelon flavor	Day 14	Pocket	6	0.000151855	0.000337479	0.000137775	1.62e-05	0	0.000839793
1764	Uncl. Actinomycetales	Al Fakher	Watermelon flavor	Day 14	Room	6	8.52e-05	0.000132022	5.39e-05	0	0	0.000257356
1765	Uncl. Actinomycetales	Fumari	Ambrosia	Day 0	Fridge	3	4.82e-05	8.35e-05	4.82e-05	0	0	0.00014454
1766	Uncl. Actinomycetales	Fumari	Ambrosia	Day 0	Pocket	4	0	0	0	0	0	0
1767	Uncl. Actinomycetales	Fumari	Ambrosia	Day 0	Room	2	0	0	0	0	0	0
1768	Uncl. Actinomycetales	Fumari	Ambrosia	Day 05	Fridge	6	0.00131234	0.00321455	0.00131234	0	0	0.00787402
1769	Uncl. Actinomycetales	Fumari	Ambrosia	Day 05	Pocket	5	1.52e-06	3.41e-06	1.52e-06	0	0	7.62e-06
1770	Uncl. Actinomycetales	Fumari	Ambrosia	Day 05	Room	6	0.00137741	0.00337395	0.00137741	0	0	0.00826446
1771	Uncl. Actinomycetales	Fumari	Ambrosia	Day 09	Fridge	6	0	0	0	0	0	0
1772	Uncl. Actinomycetales	Fumari	Ambrosia	Day 09	Pocket	5	0.00201511	0.00450593	0.00201511	0	0	0.0100756
1773	Uncl. Actinomycetales	Fumari	Ambrosia	Day 09	Room	6	0	0	0	0	0	0
1774	Uncl. Actinomycetales	Fumari	Ambrosia	Day 14	Fridge	4	0.00404541	0.00516792	0.00258396	0.00227687	0	0.0116279
1775	Uncl. Actinomycetales	Fumari	Ambrosia	Day 14	Pocket	4	0	0	0	0	0	0
1776	Uncl. Actinomycetales	Fumari	Ambrosia	Day 14	Room	5	0	0	0	0	0	0
1777	Uncl. Actinomycetales	Fumari	Mint chocolate chill	Day 0	Fridge	6	0.00157868	0.00100187	0.00040901	0.00158864	0.000280143	0.00302501
1778	Uncl. Actinomycetales	Fumari	Mint chocolate chill	Day 0	Pocket	6	0.00193743	0.00138829	0.000566768	0.00124338	0.000693241	0.00376946
1779	Uncl. Actinomycetales	Fumari	Mint chocolate chill	Day 0	Room	6	0.000729391	0.000632134	0.000258068	0.000868305	0	0.00163066
1780	Uncl. Actinomycetales	Fumari	Mint chocolate chill	Day 05	Fridge	6	0.00325173	0.00258928	0.00105707	0.00272188	0.000414508	0.00786098
1781	Uncl. Actinomycetales	Fumari	Mint chocolate chill	Day 05	Pocket	5	0.00234537	0.00188043	0.000840953	0.00159336	0	0.00439824
1782	Uncl. Actinomycetales	Fumari	Mint chocolate chill	Day 05	Room	6	0.00237587	0.00189906	0.00077529	0.00131375	0.00100865	0.00546428
1783	Uncl. Actinomycetales	Fumari	Mint chocolate chill	Day 09	Fridge	6	0.00138134	0.00226602	0.0009251	0.000506904	0	0.00588916
1784	Uncl. Actinomycetales	Fumari	Mint chocolate chill	Day 09	Pocket	6	0.00238192	0.00221392	0.000903829	0.00172024	0	0.00591148
1785	Uncl. Actinomycetales	Fumari	Mint chocolate chill	Day 09	Room	6	0.00358509	0.00396171	0.00161736	0.00266624	0.000128667	0.0110762
1786	Uncl. Actinomycetales	Fumari	Mint chocolate chill	Day 14	Fridge	6	0.00171487	0.00219502	0.000896113	0.000733308	0	0.00498794
1787	Uncl. Actinomycetales	Fumari	Mint chocolate chill	Day 14	Pocket	6	0.00162018	0.00254065	0.00103721	8.38e-05	0	0.00586344
1788	Uncl. Actinomycetales	Fumari	Mint chocolate chill	Day 14	Room	6	0.00124283	0.00154325	0.000630029	0.000602131	0	0.00342417
1789	Uncl. Actinomycetales	Fumari	White gummi bear	Day 0	Fridge	6	0.00104345	0.000588229	0.000240143	0.00105267	0.000302663	0.00180578
1790	Uncl. Actinomycetales	Fumari	White gummi bear	Day 0	Pocket	6	0.000612698	0.000868783	0.000354679	0.00014865	0	0.00202818
1791	Uncl. Actinomycetales	Fumari	White gummi bear	Day 0	Room	6	0.0021191	0.00366897	0.00149785	0.000626844	4.38e-05	0.00951444
1792	Uncl. Actinomycetales	Fumari	White gummi bear	Day 05	Fridge	6	0.00274901	0.00282103	0.00115168	0.00189212	0.000187161	0.00827719
1793	Uncl. Actinomycetales	Fumari	White gummi bear	Day 05	Pocket	6	0.00245684	0.00212655	0.000868159	0.00207188	0.000508388	0.00641689
1794	Uncl. Actinomycetales	Fumari	White gummi bear	Day 05	Room	6	0.00179168	0.00147448	0.000601954	0.00128093	0.000285022	0.00408747
1795	Uncl. Actinomycetales	Fumari	White gummi bear	Day 09	Fridge	6	0.00113927	0.000640531	0.000261496	0.00133702	0	0.00169413
1796	Uncl. Actinomycetales	Fumari	White gummi bear	Day 09	Pocket	6	0.00162696	0.00258287	0.00105445	0.000561224	0	0.00670974
1797	Uncl. Actinomycetales	Fumari	White gummi bear	Day 09	Room	6	0.00262799	0.00253791	0.0010361	0.00159723	0.00047081	0.00649351
1798	Uncl. Actinomycetales	Fumari	White gummi bear	Day 14	Fridge	5	0.000745699	0.000799931	0.00035774	0.000562366	0	0.00206922
1799	Uncl. Actinomycetales	Fumari	White gummi bear	Day 14	Pocket	6	0.00333124	0.001168	0.000476834	0.00379721	0.00177229	0.00439362
1800	Uncl. Actinomycetales	Fumari	White gummi bear	Day 14	Room	6	0.00236454	0.00132577	0.000541245	0.00226465	0.000886132	0.00476307
1801	Uncl. Aeromicrobium	Al Fakher	Mint flavor	Day 0	Fridge	6	0.000924494	0.000837223	0.000341795	0.00102405	0	0.00220453
1802	Uncl. Aeromicrobium	Al Fakher	Mint flavor	Day 0	Pocket	6	0.00246196	0.0022279	0.000909536	0.0020479	9.31e-05	0.00657648
1803	Uncl. Aeromicrobium	Al Fakher	Mint flavor	Day 0	Room	6	0.00107115	0.00122293	0.00049926	0.000778437	0	0.0032139
1804	Uncl. Aeromicrobium	Al Fakher	Mint flavor	Day 05	Fridge	6	0.00165186	0.00238202	0.000972456	0.000659107	0	0.00637653
1805	Uncl. Aeromicrobium	Al Fakher	Mint flavor	Day 05	Pocket	6	0.00214632	0.00338091	0.00138025	0.000476042	0	0.00851329
1806	Uncl. Aeromicrobium	Al Fakher	Mint flavor	Day 05	Room	6	0.000577085	0.000579308	0.000236501	0.000454762	0	0.00164319
1807	Uncl. Aeromicrobium	Al Fakher	Mint flavor	Day 09	Fridge	6	0.00819938	0.0165893	0.00677253	0.00221072	0	0.0419928
1808	Uncl. Aeromicrobium	Al Fakher	Mint flavor	Day 09	Pocket	6	0.00326869	0.00632537	0.00258232	0.000899113	0	0.0161193
1809	Uncl. Aeromicrobium	Al Fakher	Mint flavor	Day 09	Room	6	0.00192386	0.00226284	0.0009238	0.000953238	0.000157356	0.00604728
1810	Uncl. Aeromicrobium	Al Fakher	Mint flavor	Day 14	Fridge	6	0.000513157	0.000477405	0.0001949	0.000328837	0	0.0012284
1811	Uncl. Aeromicrobium	Al Fakher	Mint flavor	Day 14	Pocket	6	0.000290649	0.000299568	0.000122298	0.000242279	0	0.00080609
1812	Uncl. Aeromicrobium	Al Fakher	Mint flavor	Day 14	Room	6	0.00038366	0.000282927	0.000115504	0.000303268	4.14e-05	0.000836276
1813	Uncl. Aeromicrobium	Al Fakher	Two apple	Day 0	Fridge	6	0.000399211	0.000903164	0.000368715	0	0	0.00223833
1814	Uncl. Aeromicrobium	Al Fakher	Two apple	Day 0	Pocket	6	0.000116605	0.000209903	8.57e-05	0	0	0.000518834
1815	Uncl. Aeromicrobium	Al Fakher	Two apple	Day 0	Room	6	0.000665511	0.00128296	0.000523767	6.56e-05	0	0.00323729
1816	Uncl. Aeromicrobium	Al Fakher	Two apple	Day 05	Fridge	3	0.00102494	0.00177525	0.00102494	0	0	0.00307482
1817	Uncl. Aeromicrobium	Al Fakher	Two apple	Day 05	Pocket	3	0.002104	0.00364423	0.002104	0	0	0.00631199
1818	Uncl. Aeromicrobium	Al Fakher	Two apple	Day 05	Room	6	0.000671501	0.00164484	0.000671501	0	0	0.00402901
1819	Uncl. Aeromicrobium	Al Fakher	Two apple	Day 09	Fridge	6	0.000183771	0.00028623	0.000116853	0	0	0.000598086
1820	Uncl. Aeromicrobium	Al Fakher	Two apple	Day 09	Pocket	6	0.000454545	0.0011134	0.000454545	0	0	0.00272727
1821	Uncl. Aeromicrobium	Al Fakher	Two apple	Day 09	Room	6	0.00199532	0.00243192	0.000992825	0.00101458	0	0.00594732
1822	Uncl. Aeromicrobium	Al Fakher	Two apple	Day 14	Fridge	6	0.000215546	0.000332249	0.00013564	5.53e-05	0	0.000835422
1823	Uncl. Aeromicrobium	Al Fakher	Two apple	Day 14	Pocket	6	2.03e-05	3.35e-05	1.37e-05	0	0	7.91e-05
1824	Uncl. Aeromicrobium	Al Fakher	Two apple	Day 14	Room	6	4.78e-05	0.000117171	4.78e-05	0	0	0.000287009
1825	Uncl. Aeromicrobium	Al Fakher	Watermelon flavor	Day 0	Fridge	6	0.000990004	0.00145228	0.000592891	0.000234659	0	0.00352328
1826	Uncl. Aeromicrobium	Al Fakher	Watermelon flavor	Day 0	Pocket	6	0.000155364	0.000380562	0.000155364	0	0	0.000932184
1827	Uncl. Aeromicrobium	Al Fakher	Watermelon flavor	Day 0	Room	6	3.01e-05	7.37e-05	3.01e-05	0	0	0.000180636
1828	Uncl. Aeromicrobium	Al Fakher	Watermelon flavor	Day 05	Fridge	5	0.000862069	0.00192764	0.000862069	0	0	0.00431035
1829	Uncl. Aeromicrobium	Al Fakher	Watermelon flavor	Day 05	Pocket	6	0.000656184	0.00101928	0.000416118	0	0	0.00208623
1830	Uncl. Aeromicrobium	Al Fakher	Watermelon flavor	Day 05	Room	6	0.000330587	0.000484418	0.000197763	0.0001287	0	0.00123254
1831	Uncl. Aeromicrobium	Al Fakher	Watermelon flavor	Day 09	Fridge	6	0.000453491	0.000489699	0.000199919	0.000374619	0	0.0013069
1832	Uncl. Aeromicrobium	Al Fakher	Watermelon flavor	Day 09	Pocket	6	0.000196927	0.000377292	0.000154029	0	0	0.000941767
1833	Uncl. Aeromicrobium	Al Fakher	Watermelon flavor	Day 09	Room	6	0.00149523	0.00344309	0.00140564	9.99e-05	0	0.0085197
1834	Uncl. Aeromicrobium	Al Fakher	Watermelon flavor	Day 14	Fridge	6	2.67e-05	4.99e-05	2.04e-05	0	0	0.000124309
1835	Uncl. Aeromicrobium	Al Fakher	Watermelon flavor	Day 14	Pocket	6	7.66e-05	0.000127415	5.2e-05	0	0	0.000303283
1836	Uncl. Aeromicrobium	Al Fakher	Watermelon flavor	Day 14	Room	6	6.94e-05	6.48e-05	2.64e-05	7.49e-05	0	0.000171571
1837	Uncl. Aeromicrobium	Fumari	Ambrosia	Day 0	Fridge	3	0	0	0	0	0	0
1838	Uncl. Aeromicrobium	Fumari	Ambrosia	Day 0	Pocket	4	0	0	0	0	0	0
1839	Uncl. Aeromicrobium	Fumari	Ambrosia	Day 0	Room	2	0	0	0	0	0	0
1840	Uncl. Aeromicrobium	Fumari	Ambrosia	Day 05	Fridge	6	0	0	0	0	0	0
1841	Uncl. Aeromicrobium	Fumari	Ambrosia	Day 05	Pocket	5	0	0	0	0	0	0
1842	Uncl. Aeromicrobium	Fumari	Ambrosia	Day 05	Room	6	0	0	0	0	0	0
1843	Uncl. Aeromicrobium	Fumari	Ambrosia	Day 09	Fridge	6	0	0	0	0	0	0
1844	Uncl. Aeromicrobium	Fumari	Ambrosia	Day 09	Pocket	5	0	0	0	0	0	0
1845	Uncl. Aeromicrobium	Fumari	Ambrosia	Day 09	Room	6	0	0	0	0	0	0
1846	Uncl. Aeromicrobium	Fumari	Ambrosia	Day 14	Fridge	4	0	0	0	0	0	0
1847	Uncl. Aeromicrobium	Fumari	Ambrosia	Day 14	Pocket	4	0.000103135	0.000206271	0.000103135	0	0	0.000412541
1848	Uncl. Aeromicrobium	Fumari	Ambrosia	Day 14	Room	5	0	0	0	0	0	0
1849	Uncl. Aeromicrobium	Fumari	Mint chocolate chill	Day 0	Fridge	6	0.000563654	0.000782853	0.000319599	0.000358874	0	0.00209461
1850	Uncl. Aeromicrobium	Fumari	Mint chocolate chill	Day 0	Pocket	6	0.00108695	0.00112506	0.000459304	0.00082037	0	0.00278306
1851	Uncl. Aeromicrobium	Fumari	Mint chocolate chill	Day 0	Room	6	0.00244886	0.00219665	0.000896778	0.0013865	0.000815328	0.00624552
1852	Uncl. Aeromicrobium	Fumari	Mint chocolate chill	Day 05	Fridge	6	0.0020709	0.00133541	0.000545177	0.00199863	0.000207254	0.00395954
1853	Uncl. Aeromicrobium	Fumari	Mint chocolate chill	Day 05	Pocket	5	0.00215996	0.00191731	0.000857449	0.00152093	0	0.00491122
1854	Uncl. Aeromicrobium	Fumari	Mint chocolate chill	Day 05	Room	6	0.00243709	0.00248933	0.00101626	0.00193199	4.04e-05	0.00681578
1855	Uncl. Aeromicrobium	Fumari	Mint chocolate chill	Day 09	Fridge	6	0.00118955	0.0012319	0.00050292	0.00106104	0	0.00333429
1856	Uncl. Aeromicrobium	Fumari	Mint chocolate chill	Day 09	Pocket	6	0.00194834	0.00186993	0.000763395	0.00122629	0	0.0044887
1857	Uncl. Aeromicrobium	Fumari	Mint chocolate chill	Day 09	Room	6	0.00192561	0.00168671	0.000688596	0.00198629	0	0.0047541
1858	Uncl. Aeromicrobium	Fumari	Mint chocolate chill	Day 14	Fridge	6	0.000804847	0.00128756	0.000525645	0.000328875	0	0.00331918
1859	Uncl. Aeromicrobium	Fumari	Mint chocolate chill	Day 14	Pocket	6	0.000325992	0.000470195	0.000191956	8.38e-05	0	0.00113486
1860	Uncl. Aeromicrobium	Fumari	Mint chocolate chill	Day 14	Room	6	0.00010879	0.000266481	0.00010879	0	0	0.000652742
1861	Uncl. Aeromicrobium	Fumari	White gummi bear	Day 0	Fridge	6	0.00516168	0.0056706	0.00231501	0.00259403	0.000610394	0.0156376
1862	Uncl. Aeromicrobium	Fumari	White gummi bear	Day 0	Pocket	6	0.000395662	0.000459407	0.000187552	0.000266866	0	0.00101082
1863	Uncl. Aeromicrobium	Fumari	White gummi bear	Day 0	Room	6	0.00167511	0.00101153	0.000412957	0.00193137	0.000218761	0.00273875
1864	Uncl. Aeromicrobium	Fumari	White gummi bear	Day 05	Fridge	6	0.00177601	0.00190294	0.000776873	0.00142917	0	0.00526147
1865	Uncl. Aeromicrobium	Fumari	White gummi bear	Day 05	Pocket	6	0.00295642	0.00142204	0.000580545	0.00275293	0.00117045	0.00528583
1866	Uncl. Aeromicrobium	Fumari	White gummi bear	Day 05	Room	6	0.0014374	0.0021496	0.000877569	0.000591259	0	0.00558923
1867	Uncl. Aeromicrobium	Fumari	White gummi bear	Day 09	Fridge	6	0.00166038	0.00110194	0.000449864	0.00158942	0.0004997	0.00357904
1868	Uncl. Aeromicrobium	Fumari	White gummi bear	Day 09	Pocket	6	0.00219727	0.00269876	0.00110176	0.00159139	0	0.00729437
1869	Uncl. Aeromicrobium	Fumari	White gummi bear	Day 09	Room	6	9.73e-05	0.000217757	8.89e-05	0	0	0.000540394
1870	Uncl. Aeromicrobium	Fumari	White gummi bear	Day 14	Fridge	5	0.00113043	0.000853878	0.000381866	0.00150018	0	0.00185917
1871	Uncl. Aeromicrobium	Fumari	White gummi bear	Day 14	Pocket	6	0.00174073	0.000792605	0.00032358	0.00184391	0.000317486	0.00261305
1872	Uncl. Aeromicrobium	Fumari	White gummi bear	Day 14	Room	6	0.00195954	0.00119378	0.000487357	0.00215497	0.000361141	0.00330327
1873	Uncl. Agrobacterium	Al Fakher	Mint flavor	Day 0	Fridge	6	0.0463049	0.0138493	0.00565396	0.0454998	0.0288011	0.0691043
1874	Uncl. Agrobacterium	Al Fakher	Mint flavor	Day 0	Pocket	6	0.0454659	0.0169217	0.00690826	0.0442774	0.0276527	0.0700625
1875	Uncl. Agrobacterium	Al Fakher	Mint flavor	Day 0	Room	6	0.0668447	0.0401214	0.0163795	0.0666736	0.0199277	0.13539
1876	Uncl. Agrobacterium	Al Fakher	Mint flavor	Day 05	Fridge	6	0.0505314	0.0379267	0.0154835	0.0467273	0.00783069	0.106329
1877	Uncl. Agrobacterium	Al Fakher	Mint flavor	Day 05	Pocket	6	0.0417666	0.0107843	0.00440269	0.0381325	0.0306604	0.0611411
1878	Uncl. Agrobacterium	Al Fakher	Mint flavor	Day 05	Room	6	0.0358885	0.0147957	0.00604034	0.0395614	0.0164624	0.0517822
1879	Uncl. Agrobacterium	Al Fakher	Mint flavor	Day 09	Fridge	6	0.0387806	0.0144012	0.00587928	0.0391514	0.0199777	0.0618557
1880	Uncl. Agrobacterium	Al Fakher	Mint flavor	Day 09	Pocket	6	0.0405843	0.0205702	0.00839775	0.0472075	0.0140396	0.0689765
1881	Uncl. Agrobacterium	Al Fakher	Mint flavor	Day 09	Room	6	0.0481497	0.019357	0.00790246	0.0456782	0.0285481	0.0792145
1882	Uncl. Agrobacterium	Al Fakher	Mint flavor	Day 14	Fridge	6	0.0144411	0.0100411	0.00409926	0.0133323	0.00452264	0.0316045
1883	Uncl. Agrobacterium	Al Fakher	Mint flavor	Day 14	Pocket	6	0.00889666	0.00627927	0.0025635	0.00736264	0.00152224	0.020375
1884	Uncl. Agrobacterium	Al Fakher	Mint flavor	Day 14	Room	6	0.00769759	0.00278145	0.00113552	0.00692644	0.0045919	0.0117405
1885	Uncl. Agrobacterium	Al Fakher	Two apple	Day 0	Fridge	6	0.0170193	0.0105356	0.00430113	0.0141767	0.00488334	0.0339623
1886	Uncl. Agrobacterium	Al Fakher	Two apple	Day 0	Pocket	6	0.0706956	0.0918855	0.0375121	0.0384384	0.0104804	0.25649
1887	Uncl. Agrobacterium	Al Fakher	Two apple	Day 0	Room	6	0.0156681	0.007774	0.00317372	0.0190705	0.00136408	0.0214307
1888	Uncl. Agrobacterium	Al Fakher	Two apple	Day 05	Fridge	3	0.0155813	0.00517246	0.00298632	0.0168016	0.00990776	0.0200344
1889	Uncl. Agrobacterium	Al Fakher	Two apple	Day 05	Pocket	3	0.008406	0.00425946	0.0024592	0.00729927	0.00480914	0.0131096
1890	Uncl. Agrobacterium	Al Fakher	Two apple	Day 05	Room	6	0.0130788	0.00801623	0.00327261	0.0152355	0	0.0203785
1891	Uncl. Agrobacterium	Al Fakher	Two apple	Day 09	Fridge	6	0.0205183	0.0150815	0.006157	0.0184339	0.00297619	0.0406699
1892	Uncl. Agrobacterium	Al Fakher	Two apple	Day 09	Pocket	6	0.0245666	0.00803058	0.00327847	0.0235974	0.0157576	0.0379132
1893	Uncl. Agrobacterium	Al Fakher	Two apple	Day 09	Room	6	0.0177861	0.00678401	0.00276956	0.018342	0.00679694	0.0260504
1894	Uncl. Agrobacterium	Al Fakher	Two apple	Day 14	Fridge	6	0.0029848	0.00175992	0.000718484	0.00292728	0.000732942	0.00579506
1895	Uncl. Agrobacterium	Al Fakher	Two apple	Day 14	Pocket	6	0.00253119	0.00158314	0.000646313	0.00250401	0.00079325	0.00425992
1896	Uncl. Agrobacterium	Al Fakher	Two apple	Day 14	Room	6	0.00252199	0.00143405	0.000585449	0.00303293	0.000623093	0.00395623
1897	Uncl. Agrobacterium	Al Fakher	Watermelon flavor	Day 0	Fridge	6	0.0174479	0.0234699	0.00958156	0.00458185	0	0.0522365
1898	Uncl. Agrobacterium	Al Fakher	Watermelon flavor	Day 0	Pocket	6	0.0261794	0.0236057	0.00963697	0.0243886	0.00253456	0.0512701
1899	Uncl. Agrobacterium	Al Fakher	Watermelon flavor	Day 0	Room	6	0.0181316	0.0141185	0.00576386	0.0189058	0.00279985	0.0390295
1900	Uncl. Agrobacterium	Al Fakher	Watermelon flavor	Day 05	Fridge	5	0.0271079	0.0122902	0.00549632	0.0253233	0.0142805	0.0419192
1901	Uncl. Agrobacterium	Al Fakher	Watermelon flavor	Day 05	Pocket	6	0.0226865	0.0221947	0.00906096	0.0197502	0	0.0494447
1902	Uncl. Agrobacterium	Al Fakher	Watermelon flavor	Day 05	Room	6	0.0200682	0.0188506	0.00769571	0.0162907	0.00110011	0.0538006
1903	Uncl. Agrobacterium	Al Fakher	Watermelon flavor	Day 09	Fridge	6	0.0150626	0.0169166	0.00690616	0.0112698	7.2e-05	0.0455239
1904	Uncl. Agrobacterium	Al Fakher	Watermelon flavor	Day 09	Pocket	6	0.0119668	0.0133338	0.00544351	0.0062535	0.000779976	0.0355483
1905	Uncl. Agrobacterium	Al Fakher	Watermelon flavor	Day 09	Room	6	0.024172	0.0206334	0.00842355	0.0228413	0.00337205	0.0501499
1906	Uncl. Agrobacterium	Al Fakher	Watermelon flavor	Day 14	Fridge	6	0.00204246	0.00231273	0.000944169	0.0011615	4.42e-05	0.00550199
1907	Uncl. Agrobacterium	Al Fakher	Watermelon flavor	Day 14	Pocket	6	0.00194545	0.00260744	0.00106448	0.000683798	0.000169847	0.00678295
1908	Uncl. Agrobacterium	Al Fakher	Watermelon flavor	Day 14	Room	6	0.00185176	0.00213993	0.000873624	0.00074407	0.00024494	0.00506134
1909	Uncl. Agrobacterium	Fumari	Ambrosia	Day 0	Fridge	3	0	0	0	0	0	0
1910	Uncl. Agrobacterium	Fumari	Ambrosia	Day 0	Pocket	4	0.000984252	0.0019685	0.000984252	0	0	0.00393701
1911	Uncl. Agrobacterium	Fumari	Ambrosia	Day 0	Room	2	0	0	0	0	0	0
1912	Uncl. Agrobacterium	Fumari	Ambrosia	Day 05	Fridge	6	0.0137734	0.0300459	0.0122662	0	0	0.0747664
1913	Uncl. Agrobacterium	Fumari	Ambrosia	Day 05	Pocket	5	0.00127158	0.00175452	0.000784644	0	0	0.00348432
1914	Uncl. Agrobacterium	Fumari	Ambrosia	Day 05	Room	6	0.0052357	0.00882118	0.00360123	0.00104384	0	0.0223821
1915	Uncl. Agrobacterium	Fumari	Ambrosia	Day 09	Fridge	6	0.000187477	0.000459222	0.000187477	0	0	0.00112486
1916	Uncl. Agrobacterium	Fumari	Ambrosia	Day 09	Pocket	5	0.00201511	0.00450593	0.00201511	0	0	0.0100756
1917	Uncl. Agrobacterium	Fumari	Ambrosia	Day 09	Room	6	0.00311222	0.00681368	0.00278167	0	0	0.0169492
1918	Uncl. Agrobacterium	Fumari	Ambrosia	Day 14	Fridge	4	0.00927525	0.0171043	0.00855214	0.00110865	0	0.0348837
1919	Uncl. Agrobacterium	Fumari	Ambrosia	Day 14	Pocket	4	0.00268152	0.00536304	0.00268152	0	0	0.0107261
1920	Uncl. Agrobacterium	Fumari	Ambrosia	Day 14	Room	5	0.000833719	0.00186425	0.000833719	0	0	0.0041686
1921	Uncl. Agrobacterium	Fumari	Mint chocolate chill	Day 0	Fridge	6	0.123863	0.112182	0.0457981	0.0719261	0.0215241	0.315378
1922	Uncl. Agrobacterium	Fumari	Mint chocolate chill	Day 0	Pocket	6	0.0823482	0.0615168	0.0251141	0.0582281	0.0437594	0.204426
1923	Uncl. Agrobacterium	Fumari	Mint chocolate chill	Day 0	Room	6	0.0442599	0.0213373	0.00871093	0.0426735	0.0136609	0.0718747
1924	Uncl. Agrobacterium	Fumari	Mint chocolate chill	Day 05	Fridge	6	0.0453168	0.0147675	0.00602881	0.05128	0.0223217	0.0611399
1925	Uncl. Agrobacterium	Fumari	Mint chocolate chill	Day 05	Pocket	5	0.0352012	0.0158879	0.00710531	0.0298507	0.0185115	0.0559821
1926	Uncl. Agrobacterium	Fumari	Mint chocolate chill	Day 05	Room	6	0.0436991	0.0104964	0.00428514	0.0445275	0.0256732	0.0584834
1927	Uncl. Agrobacterium	Fumari	Mint chocolate chill	Day 09	Fridge	6	0.0431082	0.0185492	0.00757267	0.0404899	0.0181309	0.0698295
1928	Uncl. Agrobacterium	Fumari	Mint chocolate chill	Day 09	Pocket	6	0.0406872	0.0240983	0.00983808	0.0517278	0.00688726	0.0601982
1929	Uncl. Agrobacterium	Fumari	Mint chocolate chill	Day 09	Room	6	0.0419615	0.022046	0.00900024	0.0380066	0.0206142	0.0782721
1930	Uncl. Agrobacterium	Fumari	Mint chocolate chill	Day 14	Fridge	6	0.108743	0.0967908	0.0395147	0.071339	0.0157648	0.286082
1931	Uncl. Agrobacterium	Fumari	Mint chocolate chill	Day 14	Pocket	6	0.0336125	0.0201847	0.00824038	0.0340478	0.00497866	0.059216
1932	Uncl. Agrobacterium	Fumari	Mint chocolate chill	Day 14	Room	6	0.0491768	0.0186775	0.00762508	0.0501424	0.0265373	0.0712603
1933	Uncl. Agrobacterium	Fumari	White gummi bear	Day 0	Fridge	6	0.0462575	0.0212993	0.0086954	0.0430108	0.0236657	0.0820626
1934	Uncl. Agrobacterium	Fumari	White gummi bear	Day 0	Pocket	6	0.0488964	0.0264298	0.0107899	0.045333	0.0171245	0.0970325
1935	Uncl. Agrobacterium	Fumari	White gummi bear	Day 0	Room	6	0.0606428	0.0587638	0.0239902	0.0396279	0.014132	0.177005
1936	Uncl. Agrobacterium	Fumari	White gummi bear	Day 05	Fridge	6	0.0693165	0.0572454	0.0233703	0.0484198	0.0325934	0.183959
1937	Uncl. Agrobacterium	Fumari	White gummi bear	Day 05	Pocket	6	0.0639869	0.017511	0.00714883	0.05918	0.0438909	0.0934894
1938	Uncl. Agrobacterium	Fumari	White gummi bear	Day 05	Room	6	0.0522189	0.0355112	0.0144974	0.0376836	0.0194111	0.10934
1939	Uncl. Agrobacterium	Fumari	White gummi bear	Day 09	Fridge	6	0.0442109	0.0192565	0.00786143	0.0395531	0.0259844	0.0807191
1940	Uncl. Agrobacterium	Fumari	White gummi bear	Day 09	Pocket	6	0.0600418	0.0269506	0.0110025	0.0652171	0.026839	0.0889721
1941	Uncl. Agrobacterium	Fumari	White gummi bear	Day 09	Room	6	0.0564763	0.0259841	0.010608	0.0611702	0.012987	0.0891651
1942	Uncl. Agrobacterium	Fumari	White gummi bear	Day 14	Fridge	5	0.0502708	0.0268486	0.012007	0.052169	0.00735294	0.0730885
1943	Uncl. Agrobacterium	Fumari	White gummi bear	Day 14	Pocket	6	0.0483075	0.0217475	0.0088784	0.0435806	0.0254917	0.0889356
1944	Uncl. Agrobacterium	Fumari	White gummi bear	Day 14	Room	6	0.059625	0.013251	0.00540971	0.0588546	0.0392544	0.0795325
1945	Uncl. Alcaligenaceae	Al Fakher	Mint flavor	Day 0	Fridge	6	0.00132552	0.00148791	0.000607438	0.000852629	0	0.00399135
1946	Uncl. Alcaligenaceae	Al Fakher	Mint flavor	Day 0	Pocket	6	0.00024062	0.000451767	0.000184433	0	0	0.0011254
1947	Uncl. Alcaligenaceae	Al Fakher	Mint flavor	Day 0	Room	6	0.000766567	0.00177821	0.000725951	0	0	0.00439239
1948	Uncl. Alcaligenaceae	Al Fakher	Mint flavor	Day 05	Fridge	6	0.000144186	0.000263472	0.000107562	0	0	0.000653478
1949	Uncl. Alcaligenaceae	Al Fakher	Mint flavor	Day 05	Pocket	6	0.000504656	0.000555932	0.000226958	0.000318198	0	0.00125403
1950	Uncl. Alcaligenaceae	Al Fakher	Mint flavor	Day 05	Room	6	0.000323869	0.000507142	0.00020704	9.25e-05	0	0.00128866
1951	Uncl. Alcaligenaceae	Al Fakher	Mint flavor	Day 09	Fridge	6	0.000708957	0.000688619	0.000281128	0.000473836	0	0.00172232
1952	Uncl. Alcaligenaceae	Al Fakher	Mint flavor	Day 09	Pocket	6	0.000662404	0.000849918	0.000346977	0.000393152	0	0.00223535
1953	Uncl. Alcaligenaceae	Al Fakher	Mint flavor	Day 09	Room	6	0.000562924	0.000711238	0.000290362	0.000346361	0	0.00186916
1954	Uncl. Alcaligenaceae	Al Fakher	Mint flavor	Day 14	Fridge	6	9.51e-05	0.000186454	7.61e-05	2.14e-05	0	0.000472416
1955	Uncl. Alcaligenaceae	Al Fakher	Mint flavor	Day 14	Pocket	6	9.08e-05	0.000144065	5.88e-05	0	0	0.000321182
1956	Uncl. Alcaligenaceae	Al Fakher	Mint flavor	Day 14	Room	6	0.000156957	0.000127652	5.21e-05	0.00015507	0	0.000342432
1957	Uncl. Alcaligenaceae	Al Fakher	Two apple	Day 0	Fridge	6	5.33e-05	0.000130542	5.33e-05	0	0	0.000319761
1958	Uncl. Alcaligenaceae	Al Fakher	Two apple	Day 0	Pocket	6	0.00123625	0.00302819	0.00123625	0	0	0.00741753
1959	Uncl. Alcaligenaceae	Al Fakher	Two apple	Day 0	Room	6	0.000379381	0.000924312	0.000377349	0	0	0.00226611
1960	Uncl. Alcaligenaceae	Al Fakher	Two apple	Day 05	Fridge	3	0	0	0	0	0	0
1961	Uncl. Alcaligenaceae	Al Fakher	Two apple	Day 05	Pocket	3	0	0	0	0	0	0
1962	Uncl. Alcaligenaceae	Al Fakher	Two apple	Day 05	Room	6	0	0	0	0	0	0
1963	Uncl. Alcaligenaceae	Al Fakher	Two apple	Day 09	Fridge	6	0.00124176	0.00177586	0.00072499	0.000251509	0	0.00403633
1964	Uncl. Alcaligenaceae	Al Fakher	Two apple	Day 09	Pocket	6	0.000813306	0.00146973	0.000600016	0	0	0.00363636
1965	Uncl. Alcaligenaceae	Al Fakher	Two apple	Day 09	Room	6	0.00115578	0.00264056	0.001078	0	0	0.00653595
1966	Uncl. Alcaligenaceae	Al Fakher	Two apple	Day 14	Fridge	6	3.35e-05	8.21e-05	3.35e-05	0	0	0.00020099
1967	Uncl. Alcaligenaceae	Al Fakher	Two apple	Day 14	Pocket	6	0	0	0	0	0	0
1968	Uncl. Alcaligenaceae	Al Fakher	Two apple	Day 14	Room	6	7.09e-06	1.1e-05	4.48e-06	0	0	2.15e-05
1969	Uncl. Alcaligenaceae	Al Fakher	Watermelon flavor	Day 0	Fridge	6	0.000149383	0.000311983	0.000127366	0	0	0.000778968
1970	Uncl. Alcaligenaceae	Al Fakher	Watermelon flavor	Day 0	Pocket	6	0.000172271	0.000268803	0.000109738	0	0	0.000567537
1971	Uncl. Alcaligenaceae	Al Fakher	Watermelon flavor	Day 0	Room	6	0.000889028	0.00217767	0.000889028	0	0	0.00533417
1972	Uncl. Alcaligenaceae	Al Fakher	Watermelon flavor	Day 05	Fridge	5	0	0	0	0	0	0
1973	Uncl. Alcaligenaceae	Al Fakher	Watermelon flavor	Day 05	Pocket	6	0.0010215	0.00183796	0.000750345	0	0	0.0045425
1974	Uncl. Alcaligenaceae	Al Fakher	Watermelon flavor	Day 05	Room	6	0	0	0	0	0	0
1975	Uncl. Alcaligenaceae	Al Fakher	Watermelon flavor	Day 09	Fridge	6	0	0	0	0	0	0
1976	Uncl. Alcaligenaceae	Al Fakher	Watermelon flavor	Day 09	Pocket	6	0.000741949	0.00121034	0.000494117	0	0	0.0028253
1977	Uncl. Alcaligenaceae	Al Fakher	Watermelon flavor	Day 09	Room	6	0.0003663	0.000897249	0.0003663	0	0	0.0021978
1978	Uncl. Alcaligenaceae	Al Fakher	Watermelon flavor	Day 14	Fridge	6	9.08e-05	0.000222394	9.08e-05	0	0	0.000544751
1979	Uncl. Alcaligenaceae	Al Fakher	Watermelon flavor	Day 14	Pocket	6	0.000387597	0.000949415	0.000387597	0	0	0.00232558
1980	Uncl. Alcaligenaceae	Al Fakher	Watermelon flavor	Day 14	Room	6	4.7e-05	0.000101999	4.16e-05	0	0	0.000253944
1981	Uncl. Alcaligenaceae	Fumari	Ambrosia	Day 0	Fridge	3	0	0	0	0	0	0
1982	Uncl. Alcaligenaceae	Fumari	Ambrosia	Day 0	Pocket	4	0	0	0	0	0	0
1983	Uncl. Alcaligenaceae	Fumari	Ambrosia	Day 0	Room	2	0	0	0	0	0	0
1984	Uncl. Alcaligenaceae	Fumari	Ambrosia	Day 05	Fridge	6	0	0	0	0	0	0
1985	Uncl. Alcaligenaceae	Fumari	Ambrosia	Day 05	Pocket	5	0.000696864	0.00155824	0.000696864	0	0	0.00348432
1986	Uncl. Alcaligenaceae	Fumari	Ambrosia	Day 05	Room	6	0.00133227	0.00326338	0.00133227	0	0	0.00799361
1987	Uncl. Alcaligenaceae	Fumari	Ambrosia	Day 09	Fridge	6	0	0	0	0	0	0
1988	Uncl. Alcaligenaceae	Fumari	Ambrosia	Day 09	Pocket	5	0.00102041	0.0022817	0.00102041	0	0	0.00510204
1989	Uncl. Alcaligenaceae	Fumari	Ambrosia	Day 09	Room	6	0	0	0	0	0	0
1990	Uncl. Alcaligenaceae	Fumari	Ambrosia	Day 14	Fridge	4	0	0	0	0	0	0
1991	Uncl. Alcaligenaceae	Fumari	Ambrosia	Day 14	Pocket	4	0	0	0	0	0	0
1992	Uncl. Alcaligenaceae	Fumari	Ambrosia	Day 14	Room	5	0	0	0	0	0	0
1993	Uncl. Alcaligenaceae	Fumari	Mint chocolate chill	Day 0	Fridge	6	0.0214755	0.0499201	0.0203798	0.00144112	0	0.123352
1994	Uncl. Alcaligenaceae	Fumari	Mint chocolate chill	Day 0	Pocket	6	0.00169027	0.00133777	0.000546143	0.0016344	0.000211372	0.00364438
1995	Uncl. Alcaligenaceae	Fumari	Mint chocolate chill	Day 0	Room	6	0.00158763	0.00215715	0.000880651	0.000525068	0	0.00519931
1996	Uncl. Alcaligenaceae	Fumari	Mint chocolate chill	Day 05	Fridge	6	0.000802258	0.000719753	0.000293838	0.000855006	0	0.00184368
1997	Uncl. Alcaligenaceae	Fumari	Mint chocolate chill	Day 05	Pocket	5	0.000587472	0.0005966	0.000266808	0.000458693	0	0.00151114
1998	Uncl. Alcaligenaceae	Fumari	Mint chocolate chill	Day 05	Room	6	0.00131454	0.00145127	0.00059248	0.000916259	9.61e-05	0.00406298
1999	Uncl. Alcaligenaceae	Fumari	Mint chocolate chill	Day 09	Fridge	6	0.000526627	0.000528555	0.000215782	0.000515175	0	0.00136729
2000	Uncl. Alcaligenaceae	Fumari	Mint chocolate chill	Day 09	Pocket	6	0.00325374	0.00557831	0.00227734	0.00126062	0	0.0145494
2001	Uncl. Alcaligenaceae	Fumari	Mint chocolate chill	Day 09	Room	6	0.00060527	0.000677016	0.000276391	0.000512474	0	0.001706
2002	Uncl. Alcaligenaceae	Fumari	Mint chocolate chill	Day 14	Fridge	6	0.000383688	0.000939839	0.000383688	0	0	0.00230213
2003	Uncl. Alcaligenaceae	Fumari	Mint chocolate chill	Day 14	Pocket	6	0.000102427	0.000250893	0.000102427	0	0	0.000614559
2004	Uncl. Alcaligenaceae	Fumari	Mint chocolate chill	Day 14	Room	6	0.00213584	0.00516214	0.00210744	0	0	0.0126724
2005	Uncl. Alcaligenaceae	Fumari	White gummi bear	Day 0	Fridge	6	0.00506912	0.0104443	0.00426386	0.000871992	0	0.0262841
2006	Uncl. Alcaligenaceae	Fumari	White gummi bear	Day 0	Pocket	6	0.00620956	0.0148825	0.00607575	6.91e-05	0	0.0365854
2007	Uncl. Alcaligenaceae	Fumari	White gummi bear	Day 0	Room	6	0.000745144	0.000730248	0.000298122	0.000448431	0	0.00183402
2008	Uncl. Alcaligenaceae	Fumari	White gummi bear	Day 05	Fridge	6	0.00121752	0.00167916	0.000685515	0.000423282	0	0.00417068
2009	Uncl. Alcaligenaceae	Fumari	White gummi bear	Day 05	Pocket	6	0.00164886	0.00240734	0.000982795	0.000839404	0	0.00634894
2010	Uncl. Alcaligenaceae	Fumari	White gummi bear	Day 05	Room	6	0.0003213	0.000541253	0.000220966	0.000138818	0	0.00140964
2011	Uncl. Alcaligenaceae	Fumari	White gummi bear	Day 09	Fridge	6	0.000776002	0.00114194	0.000466196	0.00043487	0	0.00302994
2012	Uncl. Alcaligenaceae	Fumari	White gummi bear	Day 09	Pocket	6	0.000454771	0.000940397	0.000383916	7.11e-05	0	0.00236504
2013	Uncl. Alcaligenaceae	Fumari	White gummi bear	Day 09	Room	6	0.00130008	0.00307702	0.00125619	0	0	0.0075784
2014	Uncl. Alcaligenaceae	Fumari	White gummi bear	Day 14	Fridge	5	0.00279232	0.00429829	0.00192225	0.000929584	0	0.0102351
2015	Uncl. Alcaligenaceae	Fumari	White gummi bear	Day 14	Pocket	6	0.00117451	0.000960533	0.000392136	0.000910214	0.000159124	0.00236314
2016	Uncl. Alcaligenaceae	Fumari	White gummi bear	Day 14	Room	6	0.00124763	0.00136348	0.000556639	0.000843397	0	0.00304917
2017	Uncl. Alicyclobacillus	Al Fakher	Mint flavor	Day 0	Fridge	6	0.00141584	0.00214347	0.000875068	0.000231023	0	0.00515844
2018	Uncl. Alicyclobacillus	Al Fakher	Mint flavor	Day 0	Pocket	6	0.0022193	0.00186382	0.000760902	0.00232828	0	0.00445996
2019	Uncl. Alicyclobacillus	Al Fakher	Mint flavor	Day 0	Room	6	0.0012987	0.00114411	0.000467082	0.00139639	0	0.00261874
2020	Uncl. Alicyclobacillus	Al Fakher	Mint flavor	Day 05	Fridge	6	0.0025023	0.0018819	0.000768284	0.00276675	0	0.00444444
2021	Uncl. Alicyclobacillus	Al Fakher	Mint flavor	Day 05	Pocket	6	0.00072235	0.000883646	0.000360747	0.000379171	0	0.00197062
2022	Uncl. Alicyclobacillus	Al Fakher	Mint flavor	Day 05	Room	6	0.00184477	0.00149085	0.000608638	0.00157412	0.000462428	0.00374441
2023	Uncl. Alicyclobacillus	Al Fakher	Mint flavor	Day 09	Fridge	6	0.00326801	0.00281034	0.00114732	0.00312129	0	0.00659762
2024	Uncl. Alicyclobacillus	Al Fakher	Mint flavor	Day 09	Pocket	6	0.00274746	0.00102683	0.000419203	0.00275743	0.00143954	0.00446713
2025	Uncl. Alicyclobacillus	Al Fakher	Mint flavor	Day 09	Room	6	0.00175394	0.00177301	0.000723828	0.00118012	0	0.00487805
2026	Uncl. Alicyclobacillus	Al Fakher	Mint flavor	Day 14	Fridge	6	0.000497388	0.000236987	9.67e-05	0.000435166	0.000209963	0.000813983
2027	Uncl. Alicyclobacillus	Al Fakher	Mint flavor	Day 14	Pocket	6	0.000558682	0.000471548	0.000192509	0.000535564	0	0.00112414
2028	Uncl. Alicyclobacillus	Al Fakher	Mint flavor	Day 14	Room	6	0.000976579	0.000857386	0.000350026	0.000848369	8.65e-05	0.00202705
2029	Uncl. Alicyclobacillus	Al Fakher	Two apple	Day 0	Fridge	6	0.00357102	0.00349991	0.00142883	0.0024084	0.000261267	0.0100411
2030	Uncl. Alicyclobacillus	Al Fakher	Two apple	Day 0	Pocket	6	0.0054122	0.00373486	0.00152475	0.0052715	0.000975991	0.011064
2031	Uncl. Alicyclobacillus	Al Fakher	Two apple	Day 0	Room	6	0.00447879	0.00523864	0.00213867	0.00349546	0	0.0143364
2032	Uncl. Alicyclobacillus	Al Fakher	Two apple	Day 05	Fridge	3	0.00664016	0.00542528	0.00313229	0.00435275	0.00273317	0.0128346
2033	Uncl. Alicyclobacillus	Al Fakher	Two apple	Day 05	Pocket	3	0.00648679	0.0107845	0.00622644	0.000524384	0	0.018936
2034	Uncl. Alicyclobacillus	Al Fakher	Two apple	Day 05	Room	6	0.00963225	0.00861618	0.00351754	0.00984756	0	0.0210713
2035	Uncl. Alicyclobacillus	Al Fakher	Two apple	Day 09	Fridge	6	0.00684315	0.00834194	0.00340558	0.00477032	0	0.0228873
2036	Uncl. Alicyclobacillus	Al Fakher	Two apple	Day 09	Pocket	6	0.00752013	0.00714112	0.00291535	0.00770783	0	0.0184848
2037	Uncl. Alicyclobacillus	Al Fakher	Two apple	Day 09	Room	6	0.00813308	0.00687275	0.00280579	0.00917223	0	0.0179426
2038	Uncl. Alicyclobacillus	Al Fakher	Two apple	Day 14	Fridge	6	0.000899375	0.000450841	0.000184055	0.000787191	0.000334605	0.00167084
2039	Uncl. Alicyclobacillus	Al Fakher	Two apple	Day 14	Pocket	6	0.000741311	0.000436031	0.000178009	0.000591477	0.000395554	0.00159658
2040	Uncl. Alicyclobacillus	Al Fakher	Two apple	Day 14	Room	6	0.000323586	0.000366377	0.000149573	0.000237184	0	0.00102503
2041	Uncl. Alicyclobacillus	Al Fakher	Watermelon flavor	Day 0	Fridge	6	0.0069763	0.00438053	0.00178834	0.00672917	0.00122549	0.0142106
2042	Uncl. Alicyclobacillus	Al Fakher	Watermelon flavor	Day 0	Pocket	6	0.00634869	0.00772892	0.00315532	0.00279554	0	0.0198638
2043	Uncl. Alicyclobacillus	Al Fakher	Watermelon flavor	Day 0	Room	6	0.00746562	0.00848298	0.00346316	0.00318434	0.00106214	0.0221519
2044	Uncl. Alicyclobacillus	Al Fakher	Watermelon flavor	Day 05	Fridge	5	0.00474847	0.00298358	0.0013343	0.00538793	0	0.00757576
2045	Uncl. Alicyclobacillus	Al Fakher	Watermelon flavor	Day 05	Pocket	6	0.00750637	0.00410933	0.00167763	0.00855273	0.000377501	0.0121629
2046	Uncl. Alicyclobacillus	Al Fakher	Watermelon flavor	Day 05	Room	6	0.00447102	0.00308584	0.00125979	0.00530993	0	0.00798258
2047	Uncl. Alicyclobacillus	Al Fakher	Watermelon flavor	Day 09	Fridge	6	0.00502511	0.00342338	0.00139759	0.00374709	0.0013069	0.00960163
2048	Uncl. Alicyclobacillus	Al Fakher	Watermelon flavor	Day 09	Pocket	6	0.00513361	0.00426513	0.00174123	0.00420245	0.00141265	0.013398
2049	Uncl. Alicyclobacillus	Al Fakher	Watermelon flavor	Day 09	Room	6	0.00532031	0.00288535	0.00117794	0.00490768	0.00181818	0.00927909
2050	Uncl. Alicyclobacillus	Al Fakher	Watermelon flavor	Day 14	Fridge	6	0.00063536	0.000539892	0.00022041	0.000538185	0	0.00135725
2051	Uncl. Alicyclobacillus	Al Fakher	Watermelon flavor	Day 14	Pocket	6	0.00141582	0.00189919	0.000775341	0.00071192	0.000193892	0.00517819
2052	Uncl. Alicyclobacillus	Al Fakher	Watermelon flavor	Day 14	Room	6	0.000581656	0.000278174	0.000113564	0.000579615	0.000224921	0.000920547
2053	Uncl. Alicyclobacillus	Fumari	Ambrosia	Day 0	Fridge	3	0.000325215	0.000563289	0.000325215	0	0	0.000975645
2054	Uncl. Alicyclobacillus	Fumari	Ambrosia	Day 0	Pocket	4	0	0	0	0	0	0
2055	Uncl. Alicyclobacillus	Fumari	Ambrosia	Day 0	Room	2	0	0	0	0	0	0
2056	Uncl. Alicyclobacillus	Fumari	Ambrosia	Day 05	Fridge	6	0	0	0	0	0	0
2057	Uncl. Alicyclobacillus	Fumari	Ambrosia	Day 05	Pocket	5	0.00431532	0.00962805	0.00430579	0	0	0.0215385
2058	Uncl. Alicyclobacillus	Fumari	Ambrosia	Day 05	Room	6	0.0029168	0.00676064	0.00276002	0	0	0.0167015
2059	Uncl. Alicyclobacillus	Fumari	Ambrosia	Day 09	Fridge	6	0.0100299	0.0135629	0.00553702	0.00570539	0	0.0344828
2060	Uncl. Alicyclobacillus	Fumari	Ambrosia	Day 09	Pocket	5	0.00338523	0.00420196	0.00187917	0.00221239	0	0.0100756
2061	Uncl. Alicyclobacillus	Fumari	Ambrosia	Day 09	Room	6	0.00302077	0.00471333	0.00192421	0	0	0.00995025
2062	Uncl. Alicyclobacillus	Fumari	Ambrosia	Day 14	Fridge	4	0	0	0	0	0	0
2063	Uncl. Alicyclobacillus	Fumari	Ambrosia	Day 14	Pocket	4	0.00198656	0.00229665	0.00114833	0.00191755	0	0.00411117
2064	Uncl. Alicyclobacillus	Fumari	Ambrosia	Day 14	Room	5	0.0047711	0.00446054	0.00199481	0.00648448	0	0.00917431
2065	Uncl. Alicyclobacillus	Fumari	Mint chocolate chill	Day 0	Fridge	6	0.0015139	0.000883432	0.00036066	0.00156018	0.00034904	0.00244101
2066	Uncl. Alicyclobacillus	Fumari	Mint chocolate chill	Day 0	Pocket	6	0.0038929	0.00404215	0.0016502	0.00326631	0.00019604	0.0111874
2067	Uncl. Alicyclobacillus	Fumari	Mint chocolate chill	Day 0	Room	6	0.00470905	0.00374881	0.00153045	0.00551757	0.000294464	0.00866551
2068	Uncl. Alicyclobacillus	Fumari	Mint chocolate chill	Day 05	Fridge	6	0.00595115	0.00669124	0.00273169	0.00216325	0.00103627	0.0153082
2069	Uncl. Alicyclobacillus	Fumari	Mint chocolate chill	Day 05	Pocket	5	0.00425007	0.00701417	0.00313683	0.00210033	0	0.0166226
2070	Uncl. Alicyclobacillus	Fumari	Mint chocolate chill	Day 05	Room	6	0.00371122	0.00207328	0.000846412	0.00343545	0.00150791	0.0071859
2071	Uncl. Alicyclobacillus	Fumari	Mint chocolate chill	Day 09	Fridge	6	0.0045862	0.00227742	0.000929753	0.00464151	0.00199811	0.0078619
[truncated: 5,201 more rows]
